# Supplementary material for: Transcriptome analysis of Harumi tangor fruits: Insights into interstock-mediated fruit quality
Source: Front Plant Sci. 2022 Oct 13;13:995913. doi: 10.3389/fpls.2022.995913 (PMC9608513; doi:10.3389/fpls.2022.995913)
Supplement: Supplementary file 1 [file DataSheet_1.xlsx]

## Sheet: Supplementary Table 1
Supplementary Table 1. List of primers used for qRT-PCR analysis.
Gene ID	symbol	Forward primer sequence	Reverse primer sequence
Actin		CATCCCTCAGCACCTTCC	CCAACCTTAGCACTTCTCC
LOC18052395	BGL46	ATTGCTCTCCCACCAACTCTC	AATAAGCACCTTCGACCTGAT
LOC18034104	XTH31	TCGGTCGGGTTACTTTGGTG	TCACCGCTCCCTCTGATGTA
LOC18054367	FBA	GAGGCCACGGTGAATCTCAA	GCCGCCAGTATATTTCCCGA
LOC18034756	FBA	CATCAAGACCCTGGCACCAT	CTGCCTCAATTTGGGCGAGA
LOC18055660	RPS30	CTGCCTCAATTTGGGCGAGA	ACGAGCCAAAGATCCGTGAA
LOC18048110	RPL34A	ACAGCTATGCCACCAAGTCC	GACAGGACACTTAGGCCCAC
LOC18055413	SUI1	ACTTCTCACACTTTCATTTCAGGA	GCACGTACCCTTTGTCACCT
LOC18035691	XTH22	TGATGGTTGCCTCTGCTGGTA	TGGCCGTTGTTGTGTATCTTG
LOC18054158	XTR6	ACCAAACCCTGGTAAGGTCC	AAGCTGGCCGTTGTTGAGTA
LOC18054144	XTH22	CCACGAGAGGTGGCCTTATC	CAGACGCAAGCATTGGCATT
LOC18054150	XTH22	TATGTCTATGGCTTCGATGTTGC	AGAAGTTACCAGCAGAGGCAG
LOC18054151	XTR23	TCCCAAACACACTCATCGCT	GGAAGTTACCAGCAGAGGCA
LOC18038016	BR6OX1	AAGGGCTTGTTCCTGGCTAC	TGGGACTAATGAGGGCAAGC
LOC18036838	CYP84A1	TCATCGACGATCACATGCGT	TCAATGCCCACTCTATCGCC
LOC18047711	CYP71B37	TAAGGGACGAGGAAACTGCG	GCTTGCAATTGGGTCGTCAG
LOC18054865	CYP711A1	GTGTTGGCAATTCTGGCTGG	TTATCAGCGGTTGCCTACCC
LOC18034746	HD1	TTGCTGGTGCTACGAGACAG	CACTGGGTGCATGTTGAAGC
LOC18051570	VAR2	AGTTCCTTCACTGGCCTTCA	TCATGCTGCTTCTCGCTCAA
LOC18052762	acyltransferase-like protein	AGATCTGCAAGAGCTTCAGGAAA	ATTCTTCCGTCTTGAACGGCT
LOC18043642	MDH	AGTGGCGATGGAACTTGAGG	ACGAGGCTTTGCTCCAATCA
LOC18054240	MGD1	GGGAGCCAATAGGTCAGGTC	CCTGTAATATCAAGTTGTCCAGCA
LOC18036954	ERD6-like6	CCGCAGGCTTCTTCTTTTAGG	AAGGAATAGCTCCAACTCCCA
LOC18041277	cinnamoyl-CoA reductase	TAAGCGATTGAAAGAAGGTTATGAA	AACTCATCGTGACGTCCTCC
LOC18042889	HPT1	ATCTGCCACTTGCTTCTGGG	GAACAGCGGGAGATCCAGAC
LOC18043064	CLC-C	AGCAGCTGTTCTCTTTCGGC	TTTCATCGACTCCGACAGCTC
LOC18055638	ATR2	ATTTGTGTGGGTCCTGCCTC	CTGAGTTCACAATGCTACGCC
LOC18046354	ERD6-like7	TCAGGAATGGGTGCAACTCC	CCATGCGCCAAACCAATTCA
LOC18035392	APX3	CTCCGCGCTCTTATCGCTTA	AGCCATTGTTGGAGCCATGA
LOC18043155	tryptophan aminotransferase-related protein 3	TGGCCTCATTTCGCTCCAAT	CCTTTATCACCGCCCATCCA
LOC18038155	URH1	CTTCGTGTTGGTGGCAAAGC	CGCTGTGGTTAGCTGGTACA
LOC18046349	TSA1	CTGCATCTCCCACTGTTGGT	TTCTGCGGTGGTTGAAAGGT
LOC18042718	FRO1	CCAGCTTTCTACGACGAGCA	AGAGCATTCCGACTTCACCG
LOC18048745	ASPG1	CAGCCCGAGTCAACACTCTT	GTGGAGAAATCCTCCGGCAA
LOC18044180	taxadien-5-α-ol O-acetyltransferase	AGCTAAACAAGACGGGTCGG	CGACAGCAGTTTCCTCCACT
LOC18055329	IRX9H	TGAGTGTTTGTTCTGTAGGAGGA	CAACGCGACATCTCAGCAAG
LOC18035868	IAA26	CAGGTCAGCAACAGGCAAAC	CACACACGCAACCAAAGAGG
LOC18048141	MYB16	ATTCCAGAGAAGAACCGCCG	CGATTTCTGGGTGCTTTGCC
LOC18044336	scpl35	TGGACCATTCCTCGTTGGTG	GGAGCCTCCAAGAACAGCAT
LOC18047168	INPP5A	CTGGTGGACCCATGTTCTGT	AGCAGTGTAAACCTGCTGAC

## Sheet: Supplementary Table 2
Supplementary Table 2. Differentially expressed genes in treatment comparisons of HP and HPP
Sequencing statistics summary of transcriptome sequencing of HP and HPP of ‘Harumi’ tangor harvested at different days after flowering
Sample	library	raw_reads	clean_reads	clean_bases	error_rate	Q20	Q30	GC_pct	Sample	total_reads	total_map	unique_map	multi_map	read1_map	read2_map	positive_map	negative_map	splice_map	unsplice_map	proper_map
HP1_1	FRAS210034856-2r	45747112	43884030	6.58G	0.03	97.27	92.58	44.32	a_Hcj_1	43884030	40397121(92.05%)	39218312(89.37%)	1178809(2.69%)	19719470(44.94%)	19498842(44.43%)	19584528(44.63%)	19633784(44.74%)	15244216(34.74%)	23974096(54.63%)	36447334(83.05%)
HP1_2	FRAS210034857-2r	47518826	46165670	6.92G	0.03	97.29	92.62	44.47	a_Hcj_2	46165670	42764899(92.63%)	41299567(89.46%)	1465332(3.17%)	20770987(44.99%)	20528580(44.47%)	20622094(44.67%)	20677473(44.79%)	15966079(34.58%)	25333488(54.88%)	38533052(83.47%)
HP1_3	FRAS210034858-2r	41488366	40439326	6.07G	0.03	97.25	92.45	44.41	a_Hcj_3	40439326	37013590(91.53%)	35845897(88.64%)	1167693(2.89%)	18048568(44.63%)	17797329(44.01%)	17891335(44.24%)	17954562(44.4%)	14122248(34.92%)	21723649(53.72%)	33575158(83.03%)
HPP1_1	FRAS210034862-2r	43977660	42616802	6.39G	0.03	97.28	92.56	44.56	a_Pcj_1	42616802	39222586(92.04%)	37886474(88.9%)	1336112(3.14%)	19048353(44.7%)	18838121(44.2%)	18906001(44.36%)	18980473(44.54%)	14039595(32.94%)	23846879(55.96%)	35691906(83.75%)
HPP1_2	FRAS210034863-2r	47270378	45938904	6.89G	0.03	97.22	92.46	44.09	a_Pcj_2	45938904	42237397(91.94%)	40993092(89.23%)	1244305(2.71%)	20627266(44.9%)	20365826(44.33%)	20460824(44.54%)	20532268(44.69%)	16308545(35.5%)	24684547(53.73%)	38654832(84.14%)
HPP1_3	FRAS210034864-2r	45380200	44246258	6.64G	0.03	97.69	93.44	44.09	a_Pcj_3	44246258	41134629(92.97%)	39877658(90.13%)	1256971(2.84%)	19975043(45.15%)	19902615(44.98%)	19912488(45.0%)	19965170(45.12%)	15818953(35.75%)	24058705(54.37%)	37775842(85.38%)
HP2_1	FRAS210042544-2r	47513280	46301482	6.95G	0.03	97.16	92.37	44.65	b_Hcj_1	46301482	42870383(92.59%)	41634233(89.92%)	1236150(2.67%)	20952048(45.25%)	20682185(44.67%)	20783299(44.89%)	20850934(45.03%)	17289915(37.34%)	24344318(52.58%)	39335582(84.96%)
HP2_2	FRAS210042545-2r	45865252	45005098	6.75G	0.03	97.31	92.58	44.85	b_Hcj_2	45005098	41852073(92.99%)	40454144(89.89%)	1397929(3.11%)	20334996(45.18%)	20119148(44.7%)	20192427(44.87%)	20261717(45.02%)	16686617(37.08%)	23767527(52.81%)	38449336(85.43%)
HP2_3	FRAS210042546-2r	47178664	45675488	6.85G	0.03	97.27	92.62	44.52	b_Hcj_3	45675488	42214473(92.42%)	41111566(90.01%)	1102907(2.41%)	20669979(45.25%)	20441587(44.75%)	20529751(44.95%)	20581815(45.06%)	17595025(38.52%)	23516541(51.49%)	38765098(84.87%)
HPP2_1	FRAS210042550-2r	45144900	43979568	6.6G	0.03	97.46	92.94	44.3	b_Pcj_1	43979568	40867800(92.92%)	39788879(90.47%)	1078921(2.45%)	19987044(45.45%)	19801835(45.03%)	19861663(45.16%)	19927216(45.31%)	16930492(38.5%)	22858387(51.98%)	37585580(85.46%)
HPP2_2	FRAS210042551-2r	50420858	48837650	7.33G	0.03	97.35	92.73	44.44	b_Pcj_2	48837650	45264144(92.68%)	44106327(90.31%)	1157817(2.37%)	22143517(45.34%)	21962810(44.97%)	22026185(45.1%)	22080142(45.21%)	19108781(39.13%)	24997546(51.18%)	41673106(85.33%)
HPP2_3	FRAS210042552-2r	44678862	42619238	6.39G	0.03	97.66	93.39	44.81	b_Pcj_3	42619238	39714612(93.18%)	38596128(90.56%)	1118484(2.62%)	19333948(45.36%)	19262180(45.2%)	19277520(45.23%)	19318608(45.33%)	16529285(38.78%)	22066843(51.78%)	35986960(84.44%)
HP3_1	FRAS210052025-1r	47917172	45588920	6.84G	0.03	97.32	92.69	44.69	c_Hcj_1	45588920	42203029(92.57%)	40991831(89.92%)	1211198(2.66%)	20611995(45.21%)	20379836(44.7%)	20458125(44.88%)	20533706(45.04%)	17632132(38.68%)	23359699(51.24%)	37885444(83.1%)
HP3_2	FRAS210052026-1r	47100612	45920106	6.89G	0.03	97.29	92.6	44.9	c_Hcj_2	45920106	42822390(93.25%)	41697009(90.8%)	1125381(2.45%)	20981682(45.69%)	20715327(45.11%)	20816120(45.33%)	20880889(45.47%)	18468323(40.22%)	23228686(50.59%)	39261538(85.5%)
HP3_3	FRAS210052027-1r	46326440	44994198	6.75G	0.03	97.19	92.38	44.92	c_Hcj_3	44994198	41931893(93.19%)	40842139(90.77%)	1089754(2.42%)	20563791(45.7%)	20278348(45.07%)	20393476(45.32%)	20448663(45.45%)	17969208(39.94%)	22872931(50.84%)	38427372(85.41%)
HPP3_1	FRAS210052031-1r	45757962	44783294	6.72G	0.03	97.14	92.34	44.89	c_Pcj_1	44783294	41518862(92.71%)	40209513(89.79%)	1309349(2.92%)	20249000(45.22%)	19960513(44.57%)	20063509(44.8%)	20146004(44.99%)	17222512(38.46%)	22987001(51.33%)	38090542(85.06%)
HPP3_2	FRAS210052032-1r	46707162	45815318	6.87G	0.03	97.22	92.5	45.05	c_Pcj_2	45815318	42252080(92.22%)	40984298(89.46%)	1267782(2.77%)	20614221(44.99%)	20370077(44.46%)	20447844(44.63%)	20536454(44.82%)	17587155(38.39%)	23397143(51.07%)	38987362(85.1%)
HPP3_3	FRAS210052033-1r	46145412	45101550	6.77G	0.03	97.28	92.65	44.9	c_Pcj_3	45101550	41949470(93.01%)	40710361(90.26%)	1239109(2.75%)	20480493(45.41%)	20229868(44.85%)	20323898(45.06%)	20386463(45.2%)	17165812(38.06%)	23544549(52.2%)	38624604(85.64%)
HP4_1	FRAS210064913-1r	45562578	44208732	6.63G	0.03	97.09	92.18	44.4	d_Hcj_1	44208732	40631324(91.91%)	39631675(89.65%)	999649(2.26%)	19991872(45.22%)	19639803(44.43%)	19789850(44.76%)	19841825(44.88%)	17072820(38.62%)	22558855(51.03%)	37221668(84.2%)
HP4_2	FRAS210064914-1r	44966004	43543752	6.53G	0.03	97.65	93.37	44.53	d_Hcj_2	43543752	40453908(92.9%)	39281642(90.21%)	1172266(2.69%)	19655392(45.14%)	19626250(45.07%)	19621957(45.06%)	19659685(45.15%)	16979847(38.99%)	22301795(51.22%)	36987566(84.94%)
HP4_3	FRAS210064915-1r	45644520	43694414	6.55G	0.03	97.29	92.46	44.38	d_Hcj_3	43694414	39949749(91.43%)	38962351(89.17%)	987398(2.26%)	19598187(44.85%)	19364164(44.32%)	19457525(44.53%)	19504826(44.64%)	16481137(37.72%)	22481214(51.45%)	36331556(83.15%)
HPP4_1	FRAS210064919-2r	45826992	44279598	6.64G	0.03	97.46	92.86	44.73	d_Pcj_1	44279598	40552855(91.58%)	39371530(88.92%)	1181325(2.67%)	19771379(44.65%)	19600151(44.26%)	19666037(44.41%)	19705493(44.5%)	17090683(38.6%)	22280847(50.32%)	36914054(83.37%)
HPP4_2	FRAS210064920-3r	47547510	45201506	6.78G	0.03	97.49	93	44.14	d_Pcj_2	45201506	39338933(87.03%)	38342986(84.83%)	995947(2.2%)	19257347(42.6%)	19085639(42.22%)	19142459(42.35%)	19200527(42.48%)	16534571(36.58%)	21808415(48.25%)	35366146(78.24%)
HPP4_3	FRAS210064921-2r	47637326	46526776	6.98G	0.03	97.25	92.47	44.25	d_Pcj_3	46526776	43061568(92.55%)	42046825(90.37%)	1014743(2.18%)	21157688(45.47%)	20889137(44.9%)	20996869(45.13%)	21049956(45.24%)	18023007(38.74%)	24023818(51.63%)	39267550(84.4%)
Log2 fold changes values of core differentially expressed genes in treatment comparisons of HP and HPP of ‘Harumi’ tangor harvested at different days after flowering.
GENE ID	Gene Name	Symbol	HPP1 vs HP1	HPP2 vs HP2	HPP3 vs HP3	HPP4 vs HP4	Gene Description
CICLE_v10014853mg	LOC18052303		0.37954	0.468631	-0.814592	0.447908	Remorin, C-terminal region
CICLE_v10024551mg	ciclev10024551m	GRF2	1.22429	2.65107	2.90444	1.78738	Putative disease resistance RPP13-like protein 1 ;NB-ARC domain
CICLE_v10032680mg	ciclev10032680m	GST30, ATGSTU17, GST30B, ERD9	0.422233	-1.02815	0.800907	0.451356	Glutathione S-transferase U17; GST class-tau member 17; Glutathione S-transferase 30; Protein EARLY RESPONSIVE TO DEHYDRATION 9
					Upregulated genes
					Downregulated genes
Details regarding the DEGs between HP and HPP plants
HPP1_vs_ HP1(UP)
gene_id	HPP1_count	HP1_count	HPP1_fpkm	HP1_fpkm	log2(FC)	Pvalue	padj	gene name	Symbol	gene_description	KEGG_PATHWAY	GO Component	GO Function	GO Process
CICLE_V10014951mg	474.667	315.333	12.8895	8.42023	0.585305	0.0447172	0.307459	LOC18050625	CYP71B7	cytochrome P450 71D8(LOC18050625)	0	0	GO:0004497~monooxygenase activity,GO:0005506~iron ion binding,GO:0016705~oxidoreductase activity, acting on paired donors, with incorporation or reduction of molecular oxygen,GO:0020037~heme binding,	0
CICLE_V10031209mg	255.667	127.667	6.12029	3.05364	0.970888	0.000400193	0.015871	LOC18044658	BGLU13	beta-glucosidase 13(LOC18044658)	cic00460:Cyanoamino acid metabolism,cic00500:Starch and sucrose metabolism,cic00999:Biosynthesis of various plant secondary metabolites,cic01100:Metabolic pathways,cic01110:Biosynthesis of secondary metabolites,	GO:0016021~integral component of membrane,	GO:0004553~hydrolase activity, hydrolyzing O-glycosyl compounds,	GO:0005975~carbohydrate metabolic process,
CICLE_V10013157mg	6698.33	5221.67	404.901	314.737	0.329943	0.0111773	0.142673	LOC18039036	RPS28	40S ribosomal protein S28(LOC18039036)	cic03010:Ribosome,	GO:0005840~ribosome,	GO:0003735~structural constituent of ribosome,	GO:0006412~translation,
CICLE_V10032081mg	171	119.333	6.8492	4.72838	0.505136	0.0496542	0.322918	LOC18043565	0	peroxidase 65(LOC18043565)	cic00940:Phenylpropanoid biosynthesis,cic01100:Metabolic pathways,cic01110:Biosynthesis of secondary metabolites,	GO:0005576~extracellular region,	GO:0004601~peroxidase activity,GO:0020037~heme binding,GO:0046872~metal ion binding,	GO:0006979~response to oxidative stress,GO:0042744~hydrogen peroxide catabolic process,
CICLE_V10019637mg	1695	1130	43.8044	28.8636	0.573088	0.0259486	0.230672	LOC18050323	TT7, CYP75B1, D501	flavonoid 3'-monooxygenase(LOC18050323)	cic00941:Flavonoid biosynthesis,cic00944:Flavone and flavonol biosynthesis,cic01100:Metabolic pathways,cic01110:Biosynthesis of secondary metabolites,	GO:0016021~integral component of membrane,	GO:0004497~monooxygenase activity,GO:0005506~iron ion binding,GO:0016705~oxidoreductase activity, acting on paired donors, with incorporation or reduction of molecular oxygen,GO:0020037~heme binding,	GO:0009733~response to auxin,
CICLE_V10010805mg	212.667	144.333	17.6705	11.8179	0.547018	0.013538	0.159861	LOC18055671	rps15ab	40S ribosomal protein S15a-5(LOC18055671)	cic03010:Ribosome,	GO:0005840~ribosome,	GO:0003735~structural constituent of ribosome,	GO:0006412~translation,
CICLE_V10026787mg	2284	1761	47.5266	36.4676	0.349342	0.00656053	0.104028	LOC18037598	0	ATP synthase subunit epsilon, mitochondrial(LOC18037598)	cic00190:Oxidative phosphorylation,cic01100:Metabolic pathways,	GO:0000275~mitochondrial proton-transporting ATP synthase complex, catalytic core F(1),GO:0016021~integral component of membrane,	GO:0046933~proton-transporting ATP synthase activity, rotational mechanism,	0
CICLE_V10015646mg	16.6667	5.33333	0.591904	0.186551	1.62705	0.0383489	0.283948	LOC18050636	0	glucan endo-1,3-beta-glucosidase 14(LOC18050636)	0	0	GO:0042973~glucan endo-1,3-beta-D-glucosidase activity,	GO:0005975~carbohydrate metabolic process,
CICLE_V10031220mg	573.667	330.667	10.7896	6.15518	0.778919	9.63229e-05	0.00582153	LOC18044063	0	polygalacturonase At1g48100(LOC18044063)	0	GO:0005618~cell wall,	GO:0004650~polygalacturonase activity,	GO:0005975~carbohydrate metabolic process,
CICLE_V10023859mg	200.667	79.3333	6.21152	2.39458	1.3437	0.000105027	0.00621936	LOC18046662	CYP78A10	cytochrome P450 78A5(LOC18046662)	0	GO:0016021~integral component of membrane,	GO:0004497~monooxygenase activity,GO:0005506~iron ion binding,GO:0016705~oxidoreductase activity, acting on paired donors, with incorporation or reduction of molecular oxygen,GO:0020037~heme binding,	0
CICLE_V10031247mg	1452.67	640	35.2763	15.6088	1.14345	1.26535e-07	2.46769e-05	LOC18045695	CYP71B34	cytochrome P450 71B34(LOC18045695)	0	GO:0016021~integral component of membrane,	GO:0004497~monooxygenase activity,GO:0005506~iron ion binding,GO:0016705~oxidoreductase activity, acting on paired donors, with incorporation or reduction of molecular oxygen,GO:0020037~heme binding,	0
CICLE_V10005900mg	5775	4631	259.585	206.755	0.296829	0.00467664	0.0851472	LOC18033429	0	60S ribosomal protein L13a-4(LOC18033429)	cic03010:Ribosome,	GO:0015934~large ribosomal subunit,	GO:0003735~structural constituent of ribosome,	GO:0006412~translation,
CICLE_V10028273mg	258.667	108.667	5.6038	2.34377	1.22587	0.00113684	0.0340817	LOC18035409	CYP76C4	geraniol 8-hydroxylase(LOC18035409)	0	0	GO:0004497~monooxygenase activity,GO:0005506~iron ion binding,GO:0016705~oxidoreductase activity, acting on paired donors, with incorporation or reduction of molecular oxygen,GO:0020037~heme binding,	0
CICLE_V100223491mg	372.333	258.333	30.5776	21.0963	0.504023	0.00567674	0.0954765	LOC18049875	CYP72A219	cytochrome P450 CYP72A219(LOC18049875)	0	0	GO:0004497~monooxygenase activity,GO:0005506~iron ion binding,GO:0016705~oxidoreductase activity, acting on paired donors, with incorporation or reduction of molecular oxygen,GO:0020037~heme binding,	0
CICLE_V10011756mg	3391	2637	52.6435	40.7543	0.336312	0.0107154	0.13957	LOC18039843	0	eukaryotic translation initiation factor 5(LOC18039843)	0	0	GO:0003743~translation initiation factor activity,GO:0005525~GTP binding,	0
CICLE_V10028089mg	246	74.6667	6.65718	2.00273	1.70178	6.25189e-07	9.9384e-05	LOC18034993	0	anti-sigma-I factor RsgI6(LOC18034993)	0	0	GO:0004553~hydrolase activity, hydrolyzing O-glycosyl compounds,	GO:0005975~carbohydrate metabolic process,
CICLE_V10002394mg	1335.33	1067	42.3235	33.8084	0.29086	0.0489696	0.321318	LOC18041668	0	eukaryotic translation initiation factor 3 subunit J(LOC18041668)	0	GO:0005852~eukaryotic translation initiation factor 3 complex,GO:0016282~eukaryotic 43S preinitiation complex,GO:0033290~eukaryotic 48S preinitiation complex,	GO:0003743~translation initiation factor activity,	GO:0001732~formation of cytoplasmic translation initiation complex,
CICLE_V10016129mg	10816.3	7693	437.888	305.074	0.492203	0.0107242	0.13957	LOC18053095	XTH9	xyloglucan endotransglucosylase/hydrolase protein 9(LOC18053095)	0	GO:0005618~cell wall,GO:0048046~apoplast,	GO:0004553~hydrolase activity, hydrolyzing O-glycosyl compounds,GO:0016762~xyloglucan:xyloglucosyl transferase activity,	GO:0006073~cellular glucan metabolic process,GO:0009834~plant-type secondary cell wall biogenesis,GO:0010411~xyloglucan metabolic process,GO:0071555~cell wall organization,
CICLE_V10022561mg	332.667	211.667	17.4358	10.8856	0.648654	0.00316294	0.0670778	LOC18048753	0	50S ribosomal protein L18, chloroplastic(LOC18048753)	cic03010:Ribosome,	GO:0005840~ribosome,	GO:0003735~structural constituent of ribosome,GO:0019843~rRNA binding,	GO:0006412~translation,
CICLE_V10023576mg	17.6667	3.66667	1.39203	0.28574	2.25566	0.0110174	0.141395	LOC18047393	CYP71A24	cytochrome P450 71A1(LOC18047393)	0	GO:0016021~integral component of membrane,	GO:0005506~iron ion binding,GO:0016705~oxidoreductase activity, acting on paired donors, with incorporation or reduction of molecular oxygen,GO:0020037~heme binding,	0
CICLE_V10025771mg	30	10	1.05223	0.344521	1.5701	0.0172544	0.181032	LOC18036798	0	glucan endo-1,3-beta-glucosidase 14(LOC18036798)	0	0	GO:0042973~glucan endo-1,3-beta-D-glucosidase activity,	GO:0005975~carbohydrate metabolic process,
CICLE_V10015387mg	791.667	533.333	19.7231	13.0926	0.561232	0.00241583	0.0555352	LOC18053524	ATGSL1, ATGSL01, GSL01, GSL1	callose synthase 11(LOC18053524)	0	GO:0000148~1,3-beta-D-glucan synthase complex,GO:0016021~integral component of membrane,	GO:0003843~1,3-beta-D-glucan synthase activity,	GO:0006075~(1->3)-beta-D-glucan biosynthetic process,
CICLE_V10025417mg	1260.33	785.333	31.5358	19.4562	0.668941	0.0075617	0.113258	LOC18035904	TT7, CYP75B1, D501	cytochrome P450 71A1(LOC18035904)	0	0	GO:0004497~monooxygenase activity,GO:0005506~iron ion binding,GO:0016705~oxidoreductase activity, acting on paired donors, with incorporation or reduction of molecular oxygen,GO:0020037~heme binding,	0
CICLE_V10008176mg	299.333	155.667	7.84768	3.95315	0.96153	0.0186445	0.190031	LOC18054346	0	glucan endo-1,3-beta-glucosidase 12(LOC18054346)	0	0	GO:0042973~glucan endo-1,3-beta-D-glucosidase activity,	GO:0005975~carbohydrate metabolic process,
CICLE_V10021785mg	168	22.3333	7.99954	1.07677	2.8637	2.88753e-15	3.03463e-12	LOC18047767	VDAC1, ATVDAC1	mitochondrial outer membrane protein porin of 36 kDa(LOC18047767)	0	GO:0005741~mitochondrial outer membrane,	GO:0008308~voltage-gated anion channel activity,	0
CICLE_V10022990mg	5496.67	4337.67	389.206	307.198	0.307715	0.0198003	0.196498	LOC18048961	0	60S ribosomal protein L44(LOC18048961)	cic03010:Ribosome,	GO:0005840~ribosome,	GO:0003735~structural constituent of ribosome,	GO:0006412~translation,
CICLE_V10004817mg	20	5.66667	0.6159	0.176035	1.778	0.0204171	0.199808	LOC18033025	AtGH9B6	endoglucanase 4(LOC18033025)	cic00500:Starch and sucrose metabolism,cic01100:Metabolic pathways,	0	GO:0008810~cellulase activity,	GO:0030245~cellulose catabolic process,
CICLE_V10026124mg	177	104.667	7.25453	4.27483	0.729951	0.00536797	0.0923439	LOC18035700	0	peroxidase 40(LOC18035700)	cic00940:Phenylpropanoid biosynthesis,cic01100:Metabolic pathways,cic01110:Biosynthesis of secondary metabolites,	GO:0005576~extracellular region,	GO:0004601~peroxidase activity,GO:0020037~heme binding,GO:0046872~metal ion binding,	GO:0006979~response to oxidative stress,GO:0042744~hydrogen peroxide catabolic process,
CICLE_V10026623mg	595.333	470.667	30.4391	23.9311	0.314384	0.0395514	0.287989	LOC18037350	0	50S ribosomal protein L29, chloroplastic(LOC18037350)	cic03010:Ribosome,	GO:0005840~ribosome,	GO:0003735~structural constituent of ribosome,	GO:0006412~translation,
CICLE_V10009763mg	4569.33	3599.67	244.384	191.044	0.323816	0.00408306	0.0773167	LOC18053992	RPS11-BETA	40S ribosomal protein S11(LOC18053992)	cic03010:Ribosome,	GO:0005840~ribosome,	GO:0003735~structural constituent of ribosome,	GO:0006412~translation,
CICLE_V10030016mg	81.6667	50	2.50965	1.52833	0.683331	0.0359538	0.273697	LOC18034294	CYP82C4	cytochrome P450 CYP82D47(LOC18034294)	0	GO:0016021~integral component of membrane,	GO:0004497~monooxygenase activity,GO:0005506~iron ion binding,GO:0016705~oxidoreductase activity, acting on paired donors, with incorporation or reduction of molecular oxygen,GO:0020037~heme binding,	0
CICLE_V10018959mg	264.333	185.333	4.94771	3.43286	0.49501	0.0367872	0.277363	LOC18050078	BXL2, ATBXL2	probable beta-D-xylosidase 2(LOC18050078)	0	GO:0005576~extracellular region,	GO:0004553~hydrolase activity, hydrolyzing O-glycosyl compounds,	GO:0005975~carbohydrate metabolic process,
CICLE_V10028154mg	29.3333	13.3333	0.848802	0.377897	1.12979	0.0334333	0.262758	LOC18034084	CNX1, ATCNX1	calnexin homolog 1(LOC18034084)	cic04141:Protein processing in endoplasmic reticulum,cic04145:Phagosome,	GO:0005783~endoplasmic reticulum,GO:0016021~integral component of membrane,	GO:0005509~calcium ion binding,GO:0051082~unfolded protein binding,	GO:0006457~protein folding,
CICLE_V10019941mg	995.667	527	26.0833	13.5318	0.916961	3.73486e-05	0.00286042	LOC18048144	0	probable polygalacturonase(LOC18048144)	0	GO:0005618~cell wall,GO:0016021~integral component of membrane,	GO:0004650~polygalacturonase activity,	GO:0005975~carbohydrate metabolic process,
CICLE_V10002735mg	6228.33	4589.33	182.194	132.394	0.430628	0.00251619	0.0569771	LOC18041825	0	40S ribosomal protein S26-3(LOC18041825)	cic03010:Ribosome,	GO:0005840~ribosome,	GO:0003735~structural constituent of ribosome,	GO:0006412~translation,
CICLE_V10004832mg	670	377.333	19.3644	10.614	0.838352	0.00107451	0.0324703	LOC18031352	ATFUC1	alpha-L-fucosidase 1(LOC18031352)	cic00511:Other glycan degradation,	0	GO:0004560~alpha-L-fucosidase activity,	GO:0006004~fucose metabolic process,
CICLE_V10000762mg	164.333	86.3333	3.33882	1.76435	0.887896	0.00307607	0.0657515	LOC18040803	CYP709B1	cytochrome P450 4C1(LOC18040803)	0	GO:0016021~integral component of membrane,	GO:0004497~monooxygenase activity,GO:0005506~iron ion binding,GO:0016705~oxidoreductase activity, acting on paired donors, with incorporation or reduction of molecular oxygen,GO:0020037~heme binding,	0
CICLE_V10028270mg	34.6667	12	0.971352	0.327342	1.53568	0.0087578	0.123267	LOC18035202	CYP76C2	geraniol 8-hydroxylase(LOC18035202)	0	0	GO:0004497~monooxygenase activity,GO:0005506~iron ion binding,GO:0016705~oxidoreductase activity, acting on paired donors, with incorporation or reduction of molecular oxygen,GO:0020037~heme binding,	0
CICLE_V10009610mg	731	533	28.9048	20.9456	0.432769	0.00341626	0.0701687	LOC18054436	0	translation machinery-associated protein 22(LOC18054436)	0	GO:0005737~cytoplasm,GO:0005840~ribosome,	GO:0003743~translation initiation factor activity,	0
CICLE_V10006177mg	16363	12304	690.413	516.601	0.385337	0.00263757	0.0589078	LOC18032116	emb2171	60S ribosomal protein L23(LOC18032116)	cic03010:Ribosome,	GO:0005840~ribosome,	GO:0003735~structural constituent of ribosome,	GO:0006412~translation,
CICLE_V10014862mg	688	289.667	18.7523	7.89677	1.21189	6.23631e-07	9.9384e-05	LOC18053376	CYP706A6	flavonoid 3'-monooxygenase(LOC18053376)	0	GO:0016021~integral component of membrane,	GO:0004497~monooxygenase activity,GO:0005506~iron ion binding,GO:0016705~oxidoreductase activity, acting on paired donors, with incorporation or reduction of molecular oxygen,GO:0020037~heme binding,	0
CICLE_V10029532mg	5446.67	4408	165.305	133.233	0.278438	0.0175978	0.182895	LOC18033807	0	40S ribosomal protein S23(LOC18033807)	cic03010:Ribosome,	GO:0015935~small ribosomal subunit,	GO:0003735~structural constituent of ribosome,	GO:0006412~translation,
CICLE_V10022774mg	2767.67	2163	146.068	112.524	0.344967	0.0306883	0.251228	LOC18046336	emb2171	60S ribosomal protein L23(LOC18046336)	cic03010:Ribosome,	GO:0005840~ribosome,	GO:0003735~structural constituent of ribosome,	GO:0006412~translation,
CICLE_V10008667mg	932	761.667	29.1355	23.566	0.274813	0.0463719	0.312497	LOC18056103	HON4	histone H1(LOC18056103)	0	GO:0000786~nucleosome,GO:0005634~nucleus,	GO:0003677~DNA binding,	GO:0006334~nucleosome assembly,
CICLE_V10026299mg	3681.67	3027.67	144.286	117.463	0.265839	0.0390373	0.286562	LOC18036892	0	40S ribosomal protein S3-3(LOC18036892)	cic03010:Ribosome,	GO:0015935~small ribosomal subunit,	GO:0003723~RNA binding,GO:0003735~structural constituent of ribosome,	GO:0006412~translation,
CICLE_V10001726mg	1088.67	653	38.6445	23.2117	0.702991	0.0105996	0.13886	LOC18042520	0	peroxidase 12(LOC18042520)	cic00940:Phenylpropanoid biosynthesis,cic01100:Metabolic pathways,cic01110:Biosynthesis of secondary metabolites,	GO:0005576~extracellular region,GO:0005773~vacuole,GO:0009505~plant-type cell wall,GO:0009506~plasmodesma,	GO:0004601~peroxidase activity,GO:0020037~heme binding,GO:0046872~metal ion binding,	GO:0006979~response to oxidative stress,GO:0042744~hydrogen peroxide catabolic process,
CICLE_V10010320mg	102.667	52.3333	16.2174	8.2989	0.930429	0.013267	0.158071	LOC18054512	0	uncharacterized LOC18054512(LOC18054512)	cic03010:Ribosome,	GO:0005840~ribosome,	GO:0003735~structural constituent of ribosome,	GO:0006412~translation,
CICLE_V10025225mg	421.667	172.667	10.8277	4.38296	1.27237	3.49368e-07	6.23491e-05	LOC18037324	GGT1	glutathione hydrolase 1(LOC18037324)	cic00430:Taurine and hypotaurine metabolism,cic00460:Cyanoamino acid metabolism,cic00480:Glutathione metabolism,cic00590:Arachidonic acid metabolism,cic01100:Metabolic pathways,	0	GO:0036374~glutathione hydrolase activity,	GO:0006751~glutathione catabolic process,
CICLE_V10019706mg	1034.67	482.333	29.1551	13.7148	1.0537	3.38031e-06	0.000444064	LOC18049178	CYP82G1	cytochrome P450 82G1(LOC18049178)	cic00904:Diterpenoid biosynthesis,cic01110:Biosynthesis of secondary metabolites,	GO:0016021~integral component of membrane,	GO:0004497~monooxygenase activity,GO:0005506~iron ion binding,GO:0016705~oxidoreductase activity, acting on paired donors, with incorporation or reduction of molecular oxygen,GO:0020037~heme binding,	0
CICLE_V10026828mg	1455.33	1038	111.298	78.6607	0.468746	0.0013008	0.0373402	LOC18037730	COX6A	cytochrome c oxidase subunit 6a, mitochondrial(LOC18037730)	cic00190:Oxidative phosphorylation,cic01100:Metabolic pathways,	GO:0005751~mitochondrial respiratory chain complex IV,	GO:0004129~cytochrome-c oxidase activity,	0
CICLE_V10019597mg	2750.67	1370.67	74.9376	36.4958	1.01012	0.000174539	0.00878125	LOC18047316	0	probable polygalacturonase(LOC18047316)	0	GO:0005618~cell wall,	GO:0004650~polygalacturonase activity,	GO:0005975~carbohydrate metabolic process,
CICLE_V10019301mg	6565.67	4979.67	118.541	89.9145	0.36675	0.00574471	0.0961131	LOC18048123	AtGH9C2	endoglucanase 6(LOC18048123)	cic00500:Starch and sucrose metabolism,cic01100:Metabolic pathways,	GO:0005576~extracellular region,	GO:0008810~cellulase activity,GO:0030246~carbohydrate binding,	GO:0030245~cellulose catabolic process,
CICLE_V10022660mg	284.333	213.333	14.6641	10.9696	0.385764	0.0409402	0.293915	LOC18046040	0	small ribosomal subunit protein S13, mitochondrial(LOC18046040)	cic03010:Ribosome,	GO:0005739~mitochondrion,GO:0005840~ribosome,	GO:0003723~RNA binding,GO:0003735~structural constituent of ribosome,	GO:0006412~translation,
CICLE_V10006127mg	6046	4863	306.197	244.549	0.292532	0.0193143	0.193521	LOC18032701	0	40S ribosomal protein S15-4(LOC18032701)	cic03010:Ribosome,	GO:0015935~small ribosomal subunit,	GO:0003723~RNA binding,GO:0003735~structural constituent of ribosome,	GO:0006412~translation,
CICLE_V10033116mg	2042.33	1673	98.2316	79.9715	0.264318	0.0331352	0.261684	LOC18043554	0	60S ribosomal protein L35a-1(LOC18043554)	cic03010:Ribosome,	GO:0005840~ribosome,	GO:0003735~structural constituent of ribosome,	GO:0006412~translation,
CICLE_V10025269mg	1675	1358	31.5825	25.4513	0.278529	0.0359862	0.273834	LOC18036387	ASN3	asparagine synthetase [glutamine-hydrolyzing] 2(LOC18036387)	cic00250:Alanine, aspartate and glutamate metabolism,cic01100:Metabolic pathways,cic01110:Biosynthesis of secondary metabolites,cic01230:Biosynthesis of amino acids,	0	GO:0004066~asparagine synthase (glutamine-hydrolyzing) activity,GO:0005524~ATP binding,	GO:0006529~asparagine biosynthetic process,GO:0006541~glutamine metabolic process,
CICLE_V10007736mg	149	69.3333	3.53855	1.66258	1.06022	0.000103629	0.00616462	LOC18056133	0	alpha-dioxygenase 2(LOC18056133)	cic00592:alpha-Linolenic acid metabolism,cic01110:Biosynthesis of secondary metabolites,	0	GO:0004601~peroxidase activity,GO:0020037~heme binding,	GO:0006979~response to oxidative stress,
CICLE_V10019616mg	305.333	188	6.36908	3.90587	0.671563	0.0234663	0.216121	LOC18048646	CYP86A8, LCR	cytochrome P450 86A22(LOC18048646)	cic00073:Cutin, suberine and wax biosynthesis,cic01100:Metabolic pathways,	0	GO:0004497~monooxygenase activity,GO:0005506~iron ion binding,GO:0016705~oxidoreductase activity, acting on paired donors, with incorporation or reduction of molecular oxygen,GO:0020037~heme binding,	0
CICLE_V10025382mg	204	89.3333	5.06252	2.17764	1.1839	5.73246e-05	0.0039868	LOC18036838	FAH1, CYP84A1	cytochrome P450 84A1(LOC18036838)	cic00940:Phenylpropanoid biosynthesis,cic01100:Metabolic pathways,cic01110:Biosynthesis of secondary metabolites,	GO:0016021~integral component of membrane,	GO:0004497~monooxygenase activity,GO:0005506~iron ion binding,GO:0016705~oxidoreductase activity, acting on paired donors, with incorporation or reduction of molecular oxygen,GO:0020037~heme binding,	0
CICLE_V10021564mg	508.333	335.667	14.638	9.68635	0.562801	0.00692595	0.107392	LOC18050053	RPE	ribulose-phosphate 3-epimerase, chloroplastic(LOC18050053)	cic00030:Pentose phosphate pathway,cic00040:Pentose and glucuronate interconversions,cic00710:Carbon fixation in photosynthetic organisms,cic01100:Metabolic pathways,cic01110:Biosynthesis of secondary metabolites,cic01200:Carbon metabolism,cic01230:Biosynthesis of amino acids,	0	GO:0004750~ribulose-phosphate 3-epimerase activity,GO:0046872~metal ion binding,	GO:0005975~carbohydrate metabolic process,GO:0006098~pentose-phosphate shunt,
CICLE_V10022729mg	70	27	4.42866	1.72813	1.3248	0.00598575	0.098292	LOC18050100	0	eukaryotic translation initiation factor 1A(LOC18050100)	0	0	GO:0003743~translation initiation factor activity,	0
CICLE_V10004929mg	298	194.333	7.76372	5.07393	0.581375	0.0189653	0.192359	LOC18031349	GPDHC1	glycerol-3-phosphate dehydrogenase [NAD(+)] GPDHC1, cytosolic(LOC18031349)	cic00564:Glycerophospholipid metabolism,cic01110:Biosynthesis of secondary metabolites,	GO:0009331~glycerol-3-phosphate dehydrogenase complex,	GO:0004367~glycerol-3-phosphate dehydrogenase [NAD+] activity,GO:0051287~NAD binding,	GO:0005975~carbohydrate metabolic process,GO:0046168~glycerol-3-phosphate catabolic process,
CICLE_V10002753mg	474	337.333	22.3589	15.7789	0.470979	0.00448505	0.0826131	LOC18041063	0	50S ribosomal protein L18(LOC18041063)	cic03010:Ribosome,	GO:0005840~ribosome,	GO:0003735~structural constituent of ribosome,	GO:0006412~translation,
CICLE_V10012528mg	1945.33	1489.33	89.0543	67.2465	0.375032	0.0260081	0.230875	LOC18038849	AOC4	allene oxide cyclase, chloroplastic(LOC18038849)	cic00592:alpha-Linolenic acid metabolism,cic01100:Metabolic pathways,cic01110:Biosynthesis of secondary metabolites,	GO:0009507~chloroplast,	GO:0046423~allene-oxide cyclase activity,	GO:0009695~jasmonic acid biosynthetic process,
CICLE_V10009868mg	2761.33	2050.67	157.277	115.508	0.415673	0.00238331	0.0549817	LOC18055660	0	40S ribosomal protein S30(LOC18055660)	cic03010:Ribosome,	GO:0005840~ribosome,	GO:0003735~structural constituent of ribosome,	GO:0006412~translation,
CICLE_V10005522mg	129.667	41	5.42671	1.68499	1.65964	1.72535e-05	0.00160889	LOC18032558	0	hevamine-A(LOC18032558)	cic00520:Amino sugar and nucleotide sugar metabolism,cic01100:Metabolic pathways,	0	GO:0004553~hydrolase activity, hydrolyzing O-glycosyl compounds,	GO:0005975~carbohydrate metabolic process,
CICLE_V10005921mg	234	172	3.53877	2.58902	0.419894	0.0453817	0.30965	LOC18032256	RPL22	50S ribosomal protein L22, chloroplastic(LOC18032256)	cic03010:Ribosome,	GO:0015934~large ribosomal subunit,	GO:0003735~structural constituent of ribosome,	GO:0006412~translation,
CICLE_V10025400mg	49876	36175	1116.7	790.679	0.47037	0.0301265	0.248323	LOC18035848	ATMIPS2, MIPS2	inositol-3-phosphate synthase(LOC18035848)	cic00562:Inositol phosphate metabolism,cic01100:Metabolic pathways,cic01110:Biosynthesis of secondary metabolites,	0	GO:0004512~inositol-3-phosphate synthase activity,	GO:0006021~inositol biosynthetic process,GO:0008654~phospholipid biosynthetic process,
CICLE_V10012856mg	6156.67	4752.67	142.488	109.901	0.339408	0.0457862	0.310905	LOC18038165	0	40S ribosomal protein S7(LOC18038165)	cic03010:Ribosome,	GO:0005840~ribosome,	GO:0003735~structural constituent of ribosome,	GO:0006412~translation,
CICLE_V10024269mg	2233.33	1568.33	127.498	89.337	0.480174	0.000149361	0.00782677	LOC18047033	ATPMM, PMM	phosphomannomutase(LOC18047033)	cic00051:Fructose and mannose metabolism,cic00520:Amino sugar and nucleotide sugar metabolism,cic01100:Metabolic pathways,cic01110:Biosynthesis of secondary metabolites,cic01240:Biosynthesis of cofactors,cic01250:Biosynthesis of nucleotide sugars,	GO:0005737~cytoplasm,	GO:0004615~phosphomannomutase activity,	GO:0009298~GDP-mannose biosynthetic process,
CICLE_V10012788mg	6112.67	4826.67	290.508	227.449	0.320532	0.0161196	0.174547	LOC18039172	0	60S ribosomal protein L21-2(LOC18039172)	cic03010:Ribosome,	GO:0005840~ribosome,	GO:0003735~structural constituent of ribosome,	GO:0006412~translation,
CICLE_V10023194mg	2289.67	1848	78.4729	62.812	0.289528	0.0297773	0.246228	LOC18046265	0	mitochondrial import receptor subunit TOM7-1(LOC18046265)	0	GO:0005742~mitochondrial outer membrane translocase complex,GO:0016021~integral component of membrane,	0	GO:0030150~protein import into mitochondrial matrix,
CICLE_V10016628mg	944.667	697.667	24.7984	18.1353	0.418686	0.00614856	0.0999639	LOC18050509	0	60S ribosomal protein L2, mitochondrial(LOC18050509)	0	GO:0009536~plastid,GO:0015934~large ribosomal subunit,	GO:0003723~RNA binding,GO:0003735~structural constituent of ribosome,GO:0016740~transferase activity,	GO:0006412~translation,
CICLE_V10012723mg	3667	2264.33	54.1684	33.4085	0.663149	3.01371e-05	0.00246798	LOC18039850	AtPPa4	soluble inorganic pyrophosphatase 4(LOC18039850)	cic00190:Oxidative phosphorylation,	GO:0005737~cytoplasm,	GO:0000287~magnesium ion binding,GO:0004427~inorganic diphosphatase activity,	GO:0006796~phosphate-containing compound metabolic process,
CICLE_V10028926mg	431.667	333.667	11.2855	8.70287	0.34408	0.0328145	0.259837	LOC18035674	TRB1, ATTRB1	telomere repeat-binding factor 1(LOC18035674)	0	GO:0000786~nucleosome,GO:0005730~nucleolus,	GO:0000976~transcription regulatory region sequence-specific DNA binding,GO:0003691~double-stranded telomeric DNA binding,GO:0033613~activating transcription factor binding,GO:0042803~protein homodimerization activity,GO:0070491~repressing transcription factor binding,GO:1990841~promoter-specific chromatin binding,	GO:0006334~nucleosome assembly,GO:0006357~regulation of transcription from RNA polymerase II promoter,
CICLE_V10011875mg	7797.33	6447	228.278	186.831	0.257711	0.0364586	0.275875	LOC18039769	0	60S ribosomal protein L4(LOC18039769)	cic03010:Ribosome,	GO:0005840~ribosome,	GO:0003735~structural constituent of ribosome,	GO:0006412~translation,
CICLE_V10016057mg	1722	1390.33	61.3769	48.9398	0.2952	0.0445128	0.307055	LOC18053436	0	30S ribosomal protein S5, chloroplastic(LOC18053436)	cic03010:Ribosome,	GO:0005634~nucleus,GO:0009535~chloroplast thylakoid membrane,GO:0009570~chloroplast stroma,GO:0015935~small ribosomal subunit,	GO:0003729~mRNA binding,GO:0003735~structural constituent of ribosome,GO:0019843~rRNA binding,	GO:0009409~response to cold,GO:0009955~adaxial/abaxial pattern specification,GO:0032544~plastid translation,GO:0046686~response to cadmium ion,GO:1901259~chloroplast rRNA processing,
CICLE_V10017877mg	4354.67	3675.67	177.738	149.184	0.221175	0.0479862	0.317612	LOC18051089	FBA	fructose-bisphosphate aldolase 3, chloroplastic(LOC18051089)	cic00010:Glycolysis / Gluconeogenesis,cic00030:Pentose phosphate pathway,cic00051:Fructose and mannose metabolism,cic00710:Carbon fixation in photosynthetic organisms,cic01100:Metabolic pathways,cic01110:Biosynthesis of secondary metabolites,cic01200:Carbon metabolism,cic01230:Biosynthesis of amino acids,	GO:0005739~mitochondrion,GO:0009534~chloroplast thylakoid,GO:0010287~plastoglobule,	GO:0004332~fructose-bisphosphate aldolase activity,	GO:0006096~glycolytic process,GO:0006979~response to oxidative stress,GO:0046686~response to cadmium ion,
CICLE_V10001449mg	300.333	212.667	8.89912	6.27696	0.469961	0.0202246	0.198644	LOC18042508	0	uncharacterized LOC18042508(LOC18042508)	0	0	GO:0003690~double-stranded DNA binding,	GO:0006353~DNA-templated transcription, termination,GO:0006355~regulation of transcription, DNA-templated,
CICLE_V10000355mg	50.3333	20.6667	0.990335	0.390951	1.30379	0.0200996	0.197622	LOC18041989	XYL4, ATBXL4	beta-D-xylosidase 4(LOC18041989)	cic00520:Amino sugar and nucleotide sugar metabolism,cic01100:Metabolic pathways,	GO:0005576~extracellular region,	GO:0004553~hydrolase activity, hydrolyzing O-glycosyl compounds,	GO:0005975~carbohydrate metabolic process,
CICLE_V10002764mg	5138	4007.33	282.302	219.187	0.33079	0.0304116	0.249973	LOC18040537	RPS18C	40S ribosomal protein S18(LOC18040537)	cic03010:Ribosome,	GO:0005840~ribosome,	GO:0003723~RNA binding,GO:0003735~structural constituent of ribosome,	GO:0006412~translation,
CICLE_V10025378mg	83	41.6667	2.07334	1.0498	0.955261	0.00703667	0.108222	LOC18037053	TT7, CYP75B1, D501	cytochrome P450 71A1(LOC18037053)	0	GO:0016021~integral component of membrane,	GO:0004497~monooxygenase activity,GO:0005506~iron ion binding,GO:0016705~oxidoreductase activity, acting on paired donors, with incorporation or reduction of molecular oxygen,GO:0020037~heme binding,	0
CICLE_V10016308mg	3466	2799.67	138.38	110.349	0.295659	0.0360684	0.274129	LOC18053097	0	60S ribosomal protein L8(LOC18053097)	cic03010:Ribosome,	GO:0015934~large ribosomal subunit,	GO:0003723~RNA binding,GO:0003735~structural constituent of ribosome,	GO:0006412~translation,
CICLE_V10006145mg	3758.33	3003.67	211.983	169.025	0.293172	0.0347277	0.268031	LOC18031763	ATRPS13A, RPS13, PFL2	40S ribosomal protein S13(LOC18031763)	cic03010:Ribosome,	GO:0005840~ribosome,	GO:0003735~structural constituent of ribosome,	GO:0006412~translation,
CICLE_V10004869mg	596	460	16.1915	12.3946	0.354573	0.0176358	0.183004	LOC18031976	0	exo-poly-alpha-D-galacturonosidase(LOC18031976)	0	GO:0005618~cell wall,GO:0016021~integral component of membrane,	GO:0004650~polygalacturonase activity,	GO:0005975~carbohydrate metabolic process,
CICLE_V10023466mg	4125.67	3287.33	174.453	137.445	0.312215	0.034436	0.266871	LOC18049772	0	60S ribosomal protein L13a-4(LOC18049772)	cic03010:Ribosome,	GO:0015934~large ribosomal subunit,	GO:0003735~structural constituent of ribosome,	GO:0006412~translation,
CICLE_V10032703mg	14001.3	10784.7	567.331	432.787	0.358906	0.0036673	0.0727957	LOC18044876	0	60S ribosomal protein L10(LOC18044876)	cic03010:Ribosome,	GO:0005840~ribosome,GO:0016021~integral component of membrane,	GO:0003735~structural constituent of ribosome,	GO:0006412~translation,
CICLE_V10019134mg	3477	2460.33	41.7205	29.4501	0.472144	0.0261023	0.231195	LOC18047684	ATBETAFRUCT4, VAC-INV	acid beta-fructofuranosidase(LOC18047684)	cic00052:Galactose metabolism,cic00500:Starch and sucrose metabolism,cic01100:Metabolic pathways,cic01110:Biosynthesis of secondary metabolites,	GO:0005775~vacuolar lumen,GO:0016021~integral component of membrane,	GO:0004553~hydrolase activity, hydrolyzing O-glycosyl compounds,GO:0004575~sucrose alpha-glucosidase activity,	GO:0005975~carbohydrate metabolic process,
CICLE_V10016904mg	794	587.667	27.159	19.9423	0.414016	0.00723114	0.109785	LOC18051864	0	50S ribosomal protein HLP, mitochondrial(LOC18051864)	cic03010:Ribosome,	GO:0015934~large ribosomal subunit,	GO:0003735~structural constituent of ribosome,	GO:0006412~translation,
CICLE_V10025349mg	3868	2264.67	97.0918	56.4991	0.751088	0.00282668	0.0616719	LOC18036100	CYP82C4	cytochrome P450 82C4(LOC18036100)	0	0	GO:0004497~monooxygenase activity,GO:0005506~iron ion binding,GO:0016705~oxidoreductase activity, acting on paired donors, with incorporation or reduction of molecular oxygen,GO:0020037~heme binding,	0
CICLE_V10033055mg	749.667	580.667	64.9218	49.966	0.344866	0.0265689	0.233335	LOC18044904	0	uncharacterized LOC18044904(LOC18044904)	cic03010:Ribosome,	GO:0009507~chloroplast,GO:0015934~large ribosomal subunit,	GO:0003735~structural constituent of ribosome,	GO:0006412~translation,
CICLE_V10022200mg	1081.67	708.667	47.2586	30.548	0.59828	0.000118097	0.0065707	LOC18046689	EXGT-A3, XTH27, ATXTH27	probable xyloglucan endotransglucosylase/hydrolase protein 27(LOC18046689)	0	0	GO:0004553~hydrolase activity, hydrolyzing O-glycosyl compounds,	GO:0005975~carbohydrate metabolic process,
CICLE_V10017786mg	443.667	270.667	20.1175	12.1403	0.696008	0.0015271	0.0419886	LOC18053337	0	peroxidase 19(LOC18053337)	cic00940:Phenylpropanoid biosynthesis,cic01100:Metabolic pathways,cic01110:Biosynthesis of secondary metabolites,	GO:0005576~extracellular region,	GO:0004601~peroxidase activity,GO:0020037~heme binding,GO:0046872~metal ion binding,	GO:0006979~response to oxidative stress,GO:0042744~hydrogen peroxide catabolic process,
CICLE_V10004717mg	1658	899.333	41.222	22.3507	0.85219	0.000165823	0.00850102	LOC18033231	CYP706A6	7-ethoxycoumarin O-deethylase(LOC18033231)	0	0	GO:0004497~monooxygenase activity,GO:0005506~iron ion binding,GO:0016705~oxidoreductase activity, acting on paired donors, with incorporation or reduction of molecular oxygen,GO:0020037~heme binding,	0
CICLE_V10007948mg	42.3333	10	1.13438	0.273845	2.0308	0.00163924	0.0441859	LOC18054865	CYP711A1	cytochrome P450 711A1(LOC18054865)	0	GO:0016021~integral component of membrane,	GO:0004497~monooxygenase activity,GO:0005506~iron ion binding,GO:0016705~oxidoreductase activity, acting on paired donors, with incorporation or reduction of molecular oxygen,GO:0020037~heme binding,	0
CICLE_V10024403mg	3460	2624.67	241.869	182.221	0.377539	0.00162866	0.0441161	LOC18045794	0	60S ribosomal protein L15(LOC18045794)	cic03010:Ribosome,	GO:0005840~ribosome,	GO:0003735~structural constituent of ribosome,	GO:0006412~translation,
CICLE_V10001982mg	451.333	348.667	16.8978	12.9209	0.355684	0.0438486	0.304733	LOC18041793	0	F-actin-capping protein subunit alpha(LOC18041793)	cic04144:Endocytosis,	GO:0008290~F-actin capping protein complex,	GO:0003779~actin binding,	GO:0051016~barbed-end actin filament capping,
CICLE_V10014994mg	1590.67	1133.33	45.8117	32.181	0.481942	0.0163752	0.175906	LOC18052685	ATGH9B1, CEL1	endoglucanase 8(LOC18052685)	cic00500:Starch and sucrose metabolism,cic01100:Metabolic pathways,	0	GO:0008810~cellulase activity,	GO:0030245~cellulose catabolic process,
CICLE_V10031559mg	546	407.333	14.8011	10.8799	0.413156	0.0406675	0.292735	LOC18043642	NADP-ME	malate dehydrogenase [NADP], chloroplastic(LOC18043642)	cic00620:Pyruvate metabolism,cic00710:Carbon fixation in photosynthetic organisms,cic01100:Metabolic pathways,cic01200:Carbon metabolism,	GO:0009507~chloroplast,	GO:0046554~malate dehydrogenase (NADP+) activity,	GO:0005975~carbohydrate metabolic process,GO:0006108~malate metabolic process,
CICLE_V10017115mg	4198.33	3258	154.34	119.12	0.340789	0.00553775	0.0941218	LOC18050425	0	40S ribosomal protein S17-3(LOC18050425)	cic03010:Ribosome,	GO:0005840~ribosome,	GO:0003735~structural constituent of ribosome,	GO:0006412~translation,
CICLE_V10022171mg	1603	1056.33	41.7559	27.7518	0.554705	0.00292481	0.0633554	LOC18047562	AtPPa1	soluble inorganic pyrophosphatase 1(LOC18047562)	cic00190:Oxidative phosphorylation,	GO:0005737~cytoplasm,	GO:0000287~magnesium ion binding,GO:0004427~inorganic diphosphatase activity,	GO:0006796~phosphate-containing compound metabolic process,
CICLE_V10010274mg	26.6667	10.6667	0.829328	0.332941	1.28642	0.0247426	0.223736	LOC18054508	0	cytochrome P450 704B1(LOC18054508)	cic00071:Fatty acid degradation,cic00073:Cutin, suberine and wax biosynthesis,cic01100:Metabolic pathways,	0	GO:0005506~iron ion binding,GO:0016705~oxidoreductase activity, acting on paired donors, with incorporation or reduction of molecular oxygen,GO:0020037~heme binding,	0
CICLE_V10026205mg	204.667	133	8.38285	5.4774	0.583179	0.0157022	0.172597	LOC18037637	APX3	L-ascorbate peroxidase 3(LOC18037637)	cic00053:Ascorbate and aldarate metabolism,cic00480:Glutathione metabolism,cic01100:Metabolic pathways,	GO:0016021~integral component of membrane,	GO:0016688~L-ascorbate peroxidase activity,GO:0020037~heme binding,GO:0046872~metal ion binding,	GO:0006979~response to oxidative stress,
CICLE_V10016560mg	420.667	303.667	12.174	8.74218	0.446825	0.0189431	0.192247	LOC18051910	0	uncharacterized protein At2g39795, mitochondrial(LOC18051910)	0	GO:0005759~mitochondrial matrix,	0	0
CICLE_V10004899mg	3894.33	1450.67	47.0566	17.451	1.39811	3.29767e-08	7.70149e-06	LOC18031830	0	polygalacturonase At1g48100(LOC18031830)	0	GO:0005618~cell wall,	GO:0004650~polygalacturonase activity,	GO:0005975~carbohydrate metabolic process,
CICLE_V10000722mg	1175.33	871.333	21.2522	15.7486	0.399714	0.00584227	0.0970182	LOC18041337	G6PI	glucose-6-phosphate isomerase, cytosolic 2B(LOC18041337)	cic00010:Glycolysis / Gluconeogenesis,cic00030:Pentose phosphate pathway,cic00500:Starch and sucrose metabolism,cic00520:Amino sugar and nucleotide sugar metabolism,cic01100:Metabolic pathways,cic01110:Biosynthesis of secondary metabolites,cic01200:Carbon metabolism,cic01250:Biosynthesis of nucleotide sugars,	0	GO:0004347~glucose-6-phosphate isomerase activity,	GO:0006094~gluconeogenesis,GO:0006096~glycolytic process,
CICLE_V10029592mg	1828	1432.33	124.658	96.9179	0.330197	0.0381378	0.283034	LOC18033728	0	60S ribosomal protein L35(LOC18033728)	cic03010:Ribosome,	GO:0005840~ribosome,	GO:0003735~structural constituent of ribosome,	GO:0006412~translation,
CICLE_V10013164mg	4766	3491.33	147.858	107.261	0.431458	0.00063987	0.0220762	LOC18039190	0	60S ribosomal protein L35a-1(LOC18039190)	cic03010:Ribosome,	GO:0005840~ribosome,	GO:0003735~structural constituent of ribosome,	GO:0006412~translation,
CICLE_V10002419mg	2429.67	1793.33	96.5133	70.5229	0.420347	0.00309598	0.0660277	LOC18040468	0	60S ribosomal protein L10(LOC18040468)	cic03010:Ribosome,	GO:0005840~ribosome,	GO:0003735~structural constituent of ribosome,	GO:0006412~translation,
CICLE_V10016852mg	885.333	623.333	46.9427	32.6439	0.492536	0.00236791	0.0547562	LOC18051074	RPL12-A, RPL12	50S ribosomal protein L12, chloroplastic(LOC18051074)	cic03010:Ribosome,	GO:0005840~ribosome,	GO:0003735~structural constituent of ribosome,	GO:0006412~translation,
CICLE_V10026050mg	18.6667	4.33333	0.791693	0.186882	2.05978	0.00680328	0.106334	LOC18036678	0	peroxidase 51(LOC18036678)	cic00940:Phenylpropanoid biosynthesis,cic01100:Metabolic pathways,cic01110:Biosynthesis of secondary metabolites,	GO:0005576~extracellular region,	GO:0004601~peroxidase activity,GO:0020037~heme binding,GO:0046872~metal ion binding,	GO:0006979~response to oxidative stress,GO:0042744~hydrogen peroxide catabolic process,
CICLE_V10026346mg	283.333	169.333	7.7634	4.65786	0.706104	0.00211059	0.0511891	LOC18037472	AtPPa2	soluble inorganic pyrophosphatase(LOC18037472)	cic00190:Oxidative phosphorylation,	GO:0005737~cytoplasm,GO:0016021~integral component of membrane,	GO:0000287~magnesium ion binding,GO:0004427~inorganic diphosphatase activity,	GO:0006796~phosphate-containing compound metabolic process,
CICLE_V10019810mg	1184	606	28.6486	14.6843	0.933475	0.000581877	0.0206517	LOC18048154	CYP93D1	licodione synthase(LOC18048154)	cic00941:Flavonoid biosynthesis,cic00943:Isoflavonoid biosynthesis,cic01100:Metabolic pathways,cic01110:Biosynthesis of secondary metabolites,	0	GO:0004497~monooxygenase activity,GO:0005506~iron ion binding,GO:0016705~oxidoreductase activity, acting on paired donors, with incorporation or reduction of molecular oxygen,GO:0020037~heme binding,	0
CICLE_V10026308mg	24327.3	16882.7	1001.14	689.565	0.50645	0.000253134	0.0114833	LOC18037444	EMB2296	60S ribosomal protein L8-1(LOC18037444)	cic03010:Ribosome,	GO:0005840~ribosome,	GO:0003735~structural constituent of ribosome,	GO:0006412~translation,
CICLE_V10022900mg	4238	3282.33	333.683	256.234	0.350616	0.0042093	0.0789171	LOC18048110	0	60S ribosomal protein L34(LOC18048110)	cic03010:Ribosome,	GO:0005840~ribosome,	GO:0003735~structural constituent of ribosome,	GO:0006412~translation,
CICLE_V10022961mg	1366.67	1043.33	34.0349	25.7908	0.367654	0.0106304	0.13907	LOC18049244	0	60S ribosomal protein L36-3(LOC18049244)	cic03010:Ribosome,	GO:0005840~ribosome,	GO:0003735~structural constituent of ribosome,	GO:0006412~translation,
CICLE_V10022870mg	3360.67	2408	163.989	116.53	0.460268	0.0014137	0.0397291	LOC18045886	0	60S ribosomal protein L22-2(LOC18045886)	cic03010:Ribosome,	GO:0005840~ribosome,	GO:0003735~structural constituent of ribosome,	GO:0006412~translation,
CICLE_V10029508mg	17167	14060.3	612.315	498.676	0.262921	0.0440999	0.30522	LOC18035602	0	40S ribosomal protein S16(LOC18035602)	cic03010:Ribosome,	GO:0005840~ribosome,	GO:0003735~structural constituent of ribosome,	GO:0006412~translation,
CICLE_V10022969mg	1125.67	906.333	43.4598	34.8482	0.285909	0.0376314	0.281207	LOC18046719	0	mitochondrial pyruvate carrier 1(LOC18046719)	0	GO:0005743~mitochondrial inner membrane,GO:0016021~integral component of membrane,	0	GO:0006850~mitochondrial pyruvate transport,
CICLE_V10013054mg	3875.33	3174.33	233.732	190.133	0.264838	0.0463864	0.312497	LOC18039871	0	40S ribosomal protein S19-3(LOC18039871)	cic03010:Ribosome,	GO:0005840~ribosome,	GO:0003735~structural constituent of ribosome,	GO:0006412~translation,
CICLE_V10032912mg	4822.67	3770	217.472	168.712	0.332701	0.0289642	0.24287	LOC18044969	0	60S ribosomal protein L32-1(LOC18044969)	cic03010:Ribosome,	GO:0005840~ribosome,	GO:0003735~structural constituent of ribosome,	GO:0006412~translation,
CICLE_V10029569mg	2933.33	2356.67	108.224	86.0662	0.298361	0.0372126	0.279235	LOC18033832	0	40S ribosomal protein S15a-1(LOC18033832)	cic03010:Ribosome,	GO:0005840~ribosome,	GO:0003735~structural constituent of ribosome,	GO:0006412~translation,
CICLE_V10031253mg	912	750.333	19.6756	16.0976	0.258316	0.0491872	0.321518	LOC18043955	0	proline--tRNA ligase, cytoplasmic(LOC18043955)	cic00970:Aminoacyl-tRNA biosynthesis,	GO:0005737~cytoplasm,	GO:0004827~proline-tRNA ligase activity,GO:0005524~ATP binding,	GO:0006433~prolyl-tRNA aminoacylation,
CICLE_V10021721mg	7.33333	0.333333	0.419474	0.0207278	4.30622	0.020854	1	LOC18049816	0	chitinase 10(LOC18049816)	0	0	GO:0004568~chitinase activity,	GO:0005975~carbohydrate metabolic process,GO:0006032~chitin catabolic process,GO:0016998~cell wall macromolecule catabolic process,
NOVEL.784	3040	1952.33	284.641	181.327	0.617661	0.000413577	0.0162316		#N/A		#N/A	#N/A	#N/A	#N/A
NOVEL.319	78.3333	42.6667	3.69288	1.97605	0.867532	0.0142751	0.163988		#N/A		#N/A	#N/A	#N/A	#N/A
NOVEL.71	551	366	44.9547	29.3361	0.584109	0.0032656	0.0684689		#N/A		#N/A	#N/A	#N/A	#N/A
NOVEL.1318	8446.33	5897.33	482.535	332.869	0.505287	0.000339862	0.0141612		#N/A		#N/A	#N/A	#N/A	#N/A
NOVEL.56	2945.67	2269.67	223.319	170.819	0.354055	0.00648418	0.103337		#N/A		#N/A	#N/A	#N/A	#N/A
NOVEL.760	805.667	519.667	27.7013	17.7932	0.605514	0.00037223	0.0150459		#N/A		#N/A	#N/A	#N/A	#N/A
CICLE_v10013313mg	518.402	405.209	518.402	405.209	0.35482	0.0451608	0.309215	LOC18039879		uncharacterized LOC18039879(LOC18039879)
CICLE_v10033281mg	1859.91	1418.9	1859.91	1418.9	0.390314	0.00186282	0.0473769	LOC18044487		uncharacterized LOC18044487(LOC18044487)
CICLE_v10026828mg	1429.64	1032.78	1429.64	1032.78	0.468746	0.0013008	0.0373402	LOC18037730	COX6A	cytochrome c oxidase subunit 6a, mitochondrial(LOC18037730)
CICLE_v10033444mg	1517.63	1173.21	1517.63	1173.21	0.37096	0.0141467	0.163578	LOC18044726	CYTBC1	cytochrome b-c1 complex subunit 8(LOC18044726)
CICLE_v10022653mg	791.406	636.842	791.406	636.842	0.313798	0.037032	0.278875	LOC18049749	Ndufa12	probable NADH dehydrogenase [ubiquinone] 1 alpha subcomplex subunit 12(LOC18049749)
CICLE_v10033216mg	1143.34	889.578	1143.34	889.578	0.3615	0.0162826	0.175408	LOC18045435	Ndufs5B	NADH dehydrogenase [ubiquinone] iron-sulfur protein 5-B(LOC18045435)
List of differentially expressed genes that were exclusively expressed in HP and HPP of ‘Harumi’ tangor harvested at different days after flowering.
HPP1 vs HP1
gene_id	HPP1	HP1	Log2FC	Gene Description	tf_family
novel.560	15.7428	0	6.41899	no original description	-
novel.1753	7.04605	0	5.26027	no original description	-
CICLE_v10023896mg	5.75265	0	4.96797	no original description	-
CICLE_v10017204mg	5.53046	0	4.90841	no original description	-
CICLE_v10004062mg	5.18354	0	4.81539	no original description	-
CICLE_v10003090mg	3.90009	0	4.4047	Agamous-like MADS-box protein AGL80 ;SRF-type transcription factor (DNA-binding and dimerisation domain)	SRF-TF
novel.437	3.91004	0	4.40795	no original description	-
CICLE_v10031756mg	3.62299	0	4.29602	AAA-ATPase At2g18193 ;Domain associated at C-terminal with AAA	AAA
HPP2 vs HP2
gene_id	HPP2	HP2	Log2FC	Gene Description	tf_family
CICLE_v10007034mg	5.73257	0	4.9479	Sphingolipid C9-methyltransferase 1; Mycolic acid cyclopropane synthetase	-
CICLE_v10016498mg	4.74853	0	4.67698	Nuclear transcription factor Y subunit B-6; Protein LEAFY COTYLEDON 1-LIKE Histone-like transcription factor (CBF/NF-Y) and archaeal histone	-
CICLE_v10002962mg	4.18153	0	4.49143	no original description	-
CICLE_v10028304mg	3.95513	0	4.40762	Protein HYPER-SENSITIVITY-RELATED 4; BCS1-like protein ;Domain associated at C-terminal with AAA	AAA
HPP3 vs HP3
gene_id	HPP3	HP3	Log2FC	Gene Description	tf_family
CICLE_v10028411mg	16.6483	0	6.53628	Aluminum-activated malate transporter 2;Aluminium activated malate transporter	-
CICLE_v10023731mg	15.4632	0	6.43076	Probable trehalose-phosphate phosphatase D; Trehalose 6-phosphate phosphatase ;	-
novel.2	7.10979	0	5.30912	Aspartyl protease family protein At5g10770; Precursor	-
CICLE_v10013229mg	5.75276	0	5.00366	Polcalcin Nic t 1; Calcium-binding pollen allergen Nic t 1;	-
CICLE_v10030707mg	5.78381	0	5.01072	Probable leucine-rich repeat receptor-like protein kinase IMK3; Protein INFLORESCENCE MERISTEM RECEPTOR-LIKE KINASE 3; Protein MERISTEMATIC RECEPTOR-LIKE KINASE;Leucine rich repeat N-terminal domain|PF13855:Leucine rich repeat|PF07714:Protein tyrosine kinase	Pkinase_Tyr
novel.1259	5.01342	0	4.80693	no original description	-
CICLE_v10010463mg	4.41275	0	4.62056	no original description	-
CICLE_v10033917mg	4.71535	0	4.71741	Polygalacturonase 1 beta-like protein 3; Aromatic-rich glycoprotein JP650; PG1beta-like protein 3; Polygalacturonase 2; Probable polygalacturonase non-catalytic subunit JP650; Flags: Precursor ;BURP domain	-
CICLE_v10013434mg	4.40649	0	4.61877	Putative ALA-interacting subunit 4; LEM3 (ligand-effect modulator 3) family / CDC50 family	-
CICLE_v10003283mg	4.09764	0	4.51288	Disease resistance protein At4g27190 ;NB-ARC domain	NB-ARC
CICLE_v10002431mg	3.98852	0	4.47782	no original description	-
CICLE_v10023013mg	3.7545	0	4.38662	Monothiol glutaredoxin-S1; Protein ROXY 16 ;Glutaredoxin	-
CICLE_v10030343mg	3.76701	0	4.39107	no original description	-
CICLE_v10024083mg	3.74825	0	4.38456	Leucine rich repeat	-
HPP4 vs HP4
gene_id	HPP4	HP4	Log2FC	Gene Description	tf_family
novel.787	17.6284	0	6.58162	no original description	-
CICLE_v10010752mg	9.97529	0	5.76169	repeat N-terminal domain|PF13855:Leucine rich repeat	LRRNT_2
CICLE_v10017308mg	5.85636	0	4.99088	SKP1-like protein 14;	-
CICLE_v10033098mg	6.27027	0	5.09257	Non-specific lipid-transfer protein 8; Precursor ;Protease inhibitor/seed storage/LTP family	-
CICLE_v10033260mg	3.99076	0	4.4345	no original description	-
CICLE_v10020709mg	3.89741	0	4.40367	GDSL esterase/lipase At5g33370; Precursor ;GDSL-like Lipase/Acylhydrolase	Lipase_GDSL

## Sheet: Supplementary Table 3
Supplementary Table 3. Details regarding the DEGs used for the mapman，Venn and trend analysis in HP and HPP plants
DEGs associated with starch, sucrose metabolism, the TCA cycle, cell wall metabolism, phytohormone,and transcription factor between the HP and HPP groups
gene ID	gene name	symbol	Hpp1_vs_Hp1	Hpp2_vs_Hp2	Hpp3_vs_Hp3	Hpp4_vs_Hp4
DEGs associated with starch, sucrose metabolism, the TCA cycle
cicle_v10011062mg	LOC18038613	SUS6	0.194136	-2.01156	1.07064	-2.3875
cicle_v10003734mg	ciclev10003734m	CINV2	-0.232963	-0.155616	1.00917	-0.851776
cicle_v10000500mg	LOC18043168	CINV3	-0.442741	0.0769445	-0.248597	-0.0881354
cicle_v10003220mg	LOC18042730	CINV4	-0.584966	-0.30517	0.63505	-0.405528
cicle_v10004474mg	LOC18031298	CINV5	-0.413382	-0.995648	0.230653	-0.0787959
cicle_v10025452mg	LOC18035909	HXK1	-0.832561	-0.0731221	1.23438	-0.334528
cicle_v10008086mg	LOC18055984	HXK2	0.0323066	-0.0736181	0.182832	-0.511594
cicle_v10000722mg	LOC18041337	G6PI	0.399714	0.189371	0.111143	-0.276948
cicle_v10032014mg	LOC18044762	GAPC	0.195427	0.0332462	-0.135858	-0.308552
cicle_v10004965mg	LOC18031514	LOS2	-0.676069	-0.674115	0.0911184	0.506996
cicle_v10011726mg	LOC18038981	LOS2	0.0694827	0.147141	-0.103629	-0.486262
cicle_v10014977mg	LOC18050485	PK	-0.0850451	-0.224802	0.236295	-0.420587
cicle_v10004407mg	LOC18032013	PK	-0.198023	0.855938	-1.18362	0.15006
cicle_v10031317mg	LOC18045215	PK	0.123369	0.0671987	-0.0713232	-0.455213
cicle_v10019997mg	LOC18046239	PK	0.0437104	-0.534939	-0.675988	0.779247
cicle_v10030580mg	LOC18043504	ATPPC4	-0.00861292	0.155005	-0.399594	0.166669
cicle_v10011616mg	LOC18039223	PDC	0.225438	0.673098	-0.633596	-0.107294
cicle_v10031559mg	LOC18043642	NADP-ME	0.413156	0.510577	-0.22125	0.0462759
cicle_v10020378mg	LOC18045776	MDH	0.00227338	0.140296	0.342428	-0.287703
cicle_v10008564mg	LOC18054294	GPT2	0.228559	0.192514	-0.115371	-0.402431
cicle_v10020804mg	LOC18047921	sugar-phosphate/phosphate	-0.241943	0.341859	-0.107825	0.094326
cicle_v10015416mg	LOC18051614	APE2	0.187333	0.193027	-0.627721	0.259767
cicle_v10005101mg	LOC18031254	PGK	0.0639458	0.15723	-0.00013833	-0.362372
cicle_v10015476mg	LOC18051549	GAPA	0.0650292	0.408285	-3.65149	#N/A
cicle_v10017877mg	LOC18051089	FBA	0.221175	0.208606	-0.113212	-0.196466
cicle_v10028594mg	LOC18034756	FBA	-1.39659	0.708581	-2.97469	-0.197723
cicle_v10008762mg	LOC18054367	FBA	-3.75206	3.97781	2.77313	-0.48748
cicle_v10004702mg	LOC18031386	PFK4	-0.121032	0.42336	-0.0804431	-0.223906
cicle_v10008181mg	LOC18055034	PFK3	0.203267	0.254921	-0.0814348	-0.421117
cicle_v10007886mg	LOC18056149	PFK3	0.00819611	0.190458	-0.540737	0.0408685
cicle_v10010975mg	LOC18039794	GPs	-0.244976	0.124365	0.0275981	-0.298708
cicle_v10027815mg	LOC18034209	PHS2	-0.181948	0.381223	0.166935	-0.0941378
cicle_v10001266mg	LOC18043125	AMY1	0.530652	0.11212	-0.76121	0.30425
cicle_v10030661mg	LOC18045113	AMY3	-0.0320962	0.263931	-0.560058	0.166455
cicle_v10004689mg	LOC18032416	BMY3	-0.922606	-0.182857	-0.245867	-0.184004
cicle_v10019360mg	LOC18047470	BMY7	0.233266	0.220364	-0.56266	-0.185131
CICLE_V10031397mg	LOC18044409	LTA2	0.044657	0.407092	0.150911	-0.334383
CICLE_V10004793mg	LOC18031585	mtLPD1	0.0928457	0.00309873	0.0392888	-0.281801
CICLE_V10025889mg	LOC18037111	IDH-III	-0.157049	-0.110612	0.0875562	-0.261575
CICLE_V10020931mg	LOC18047619	SCS-alpha	-0.0536014	0.028976	0.128794	-0.241746
CICLE_V10028905mg	LOC18033757	BCA5	-0.371712	0.118428	-0.252912	0.559678
CICLE_V10001873mg	LOC18040341	BCA5	0.261271	0.420259	-1.09718	0.761831
CICLE_V10007312mg	LOC18054473	SPS1F	-0.629191	0.385839	-0.250809	-0.151823
CICLE_V10004221mg	LOC18032032	SPS3F	-0.664001	-0.315657	-0.427842	-1.19382
CICLE_V10021105mg	LOC18046804	FRK4	-0.0339664	-0.0424319	0.0888494	-0.333945
CICLE_V10004465mg	LOC18032035	BETAFRUCT4	-0.858491	0.0914464	-0.388693	-0.720129
CICLE_V10019134mg	LOC18047684	BETAFRUCT4	0.472144	-0.258933	0.167211	0.491849
CICLE_V10015497mg	LOC18051223	Sucrase/ferredoxin-like	-0.328362	-0.427611	0.479567	-0.0600084
CICLE_V10014741mg	LOC18051626	ADG1	0.0164235	-0.0341392	0.190924	-0.401592
CICLE_V10007401mg	LOC18055214	EMB2729	-0.333741	0.276118	-0.233018	0.167966
CICLE_V10011063mg	LOC18038088	SBE2.2	-0.508804	0.279881	0.297485	-0.0763036
CICLE_V10000256mg	LOC18041588	SBE2.2	-0.318726	0.376065	0.158145	0.00881019
CICLE_V10010989mg	LOC18039894	DPE2	-0.383048	-0.0219278	-0.0579835	-0.20053
CICLE_V10031035mg	LOC18043634	ATPU1	-0.368452	0.0763004	0.21872	0.000313676
cicle_v10011657mg	LOC18039774	UGPase	-0.0458853	0.302804	-0.0576869	-0.176307
cicle_v10028326mg	LOC18033815	PKP1	0.0395761	0.281298	0.240449	-0.557679
cicle_v10031093mg	LOC18043314	PKp3	-0.428234	0.0417669	0.124855	-0.0184097
cicle_v10027873mg	LOC18034135	ADC1	0.239444	-0.688168	1.00834	-0.283535
cicle_v10020390mg	LOC18050304	GDH2	0.178916	-0.365736	0.128429	0.164656
cicle_v10031939mg	LOC18044424	GSR 1	0.396644	0.288971	-0.159576	-0.391054
cicle_v10025148mg	LOC18035874	PGDH	-0.00886435	-0.1442	0.277092	-0.869244
cicle_v10008459mg	LOC18054115	SOX	-0.200505	0.300247	0.322561	-1.22426
cicle_v10008463mg	LOC18054542	SOX	0.531953	0.345958	0.319886	-1.05588
cicle_v10001835mg	LOC18042932	OASA1	0.0743043	0.0849325	-0.210811	-0.282662
cicle_v10020662mg	LOC18045998	CYSC1	-0.101865	0.0359053	-1.26906	0.770642
cicle_v10028078mg	LOC18034523	ASN1	-1.51322	-0.0824831	-1.37306	0.0354208
cicle_v10025269mg	LOC18036387	ASN3	0.278529	-0.143747	0.117113	-0.013826
cicle_v10025353mg	LOC18037066	MTO2	-0.170702	-0.317527	0.416085	-0.444176
cicle_v10001682mg	LOC18042578	Methyltransferase-related	-0.307106	-0.952518	0.612589	0.0519031
cicle_v10005328mg	LOC18032274	HMT3	-0.278089	0.50203	-0.577821	0.183233
cicle_v10019636mg	LOC18047104	ECH	0.319847	-0.217542	0.121107	-0.303507
cicle_v10020342mg	LOC18048160	EMB3004	-0.110585	-0.734213	-0.0478869	-0.110813
cicle_v10000874mg	LOC18042630	EMB3004	-0.321862	-0.0822476	-0.527544	-0.169141
cicle_v10009191mg	LOC18053736	ATCM2	-0.0558161	-2.11352	2.41617	-1.84423
cicle_v10028573mg	LOC18034063	ADT2	-0.265884	0.24148	0.36705	-0.00989832
cicle_v10032371mg	LOC18045481	arogenate dehydrogenase	-0.135963	-1.02791	0.179612	0.310033
cicle_v10030655mg	LOC18044949	emb1997	-0.55921	-0.199105	0.0165277	0.479191
cicle_v10011534mg	LOC18039702	TrpS	0.778974	0.193336	-0.835646	2.88457e-05
cicle_v10015358mg	LOC18053428	TAT2	0.339546	0.328848	0.0513754	-0.353953
cicle_v10008327mg	LOC18055658	3-hydroxyisobutyryl-CoA hydrolase-like	0.049001	0.19391	0.0428653	-0.303519
cicle_v10015347mg	LOC18051556	ASP1	-0.181933	0.000843583	-0.125667	-0.298339
cicle_v10008489mg	LOC18055958	ASP3	0.144014	0.0331524	0.0498534	-0.346707
cicle_v10008274mg	LOC18054901	ASP3	0.185095	-0.155416	-0.145013	-0.378502
DEGs related to cell wall metabolism
CICLE_V10000462mg	LOC18041388	FRL	-0.46918	0.536343	-0.624811	-0.101446
CICLE_V10028444mg	LOC18034658	SOS5	-0.0413989	-0.810588	1.34571	-0.144442
CICLE_V10016312mg	LOC18051365	FLA7	0.214483	0.46921	-0.0684771	0.0746881
CICLE_V10020723mg	LOC18050339	RGP3	-0.348025	-0.482114	1.05618	-0.297801
CICLE_V10010616mg	LOC18055990	PPME1	0.645371	0.327502	-0.579639	0.128499
CICLE_V10007806mg	LOC18055590	ATPME3	0.103135	0.172108	0.526106	-1.78037
CICLE_V10013004mg	LOC18039093	DHFR	0.170947	-0.519871	-0.0684624	-0.0872106
CICLE_V10000415mg	ciclev10000415m	INVI/PMEIs	-0.0124552	-0.243136	-0.0474823	0.27142
CICLE_V10025238mg	LOC18036209	ATPME3	0.146186	0.350358	0.170119	-0.481185
CICLE_V10001426mg	LOC18040742	PAE8	0.649521	-0.455799	-0.0753064	-0.377685
CICLE_V10010859mg	ciclev10010859m	XTH22	0.605691	-3.16624	2.61685	0.394007
CICLE_V10021884mg	LOC18048704	EXPR	-0.322509	-1.1441	0.59171	4.9839
CICLE_V10001649mg	LOC18041518	XTR4	1.40113	-1.88748	1.18706	-0.741471
CICLE_V10028945mg	LOC18034104	XTH32	-1.39999	0.819058	0.0542962	1.82943
CICLE_V10009119mg	LOC18054151	XTR6	-0.349176	-2.14647	2.14358	-0.273025
CICLE_V10016129mg	LOC18053095	XTH9	0.492203	-0.134023	-0.468099	3.19327
CICLE_V10008778mg	LOC18054157	XTR6	0.0579057	-3.08894	2.87781	0.564492
CICLE_V10010858mg	LOC18035691	XTR6	0.373156	-2.71958	2.771	3.89506
CICLE_V10008951mg	LOC18054150	XTR6	-0.0164664	-1.85062	2.19394	-0.389715
CICLE_V10029094mg	LOC18034411	ATEXPA4	0.903443	-0.992503	0.172076	3.22433
CICLE_V10022200mg	LOC18046689	XTH27	0.59828	-0.116162	-0.0836421	0.18805
CICLE_V10009118mg	LOC18054158	XTR6	-0.368002	-2.56051	2.88993	-0.889789
CICLE_V10021887mg	LOC18046237	ATEXPA15	-0.409196	0.165105	-1.4775	0.25923
CICLE_V10012611mg	LOC18040117	ATEXPA5	0.129047	-0.0993813	0.309707	-1.6092
CICLE_V10005561mg	LOC18031716	XTH16	-0.294795	-0.299163	1.14858	1.82791
CICLE_V10011455mg	LOC18039555	CSLA09	0.13858	0.482043	-0.298314	-0.599974
CICLE_V10007641mg	LOC18053948	CSLC05	-0.196701	0.206339	0.299213	0.3308
CICLE_V10028164mg	LOC18035389	CSLA02	0.174194	0.53124	-0.0788106	-0.995002
CICLE_V10004418mg	LOC18031827	CSLG2	-0.368067	-0.116628	0.0899729	0.1813
CICLE_V10004394mg	LOC18032223	CSLG2	-0.471913	0.167705	-0.352504	0.296763
CICLE_V10000098mg	LOC18041528	KJK	0.0939036	-1.79129	1.12467	-2.57998
CICLE_V10018639mg	LOC18049131	IRX1	-0.690011	0.60906	#N/A	-0.547497
CICLE_V10004454mg	ciclev10004454m	CSLG2	-1.07307	-0.391272	0.716216	0.136583
CICLE_V10007586mg	LOC18055189	CSLE1	-0.954874	0.517515	-0.346347	-0.195657
CICLE_V10023570mg	LOC18046063	CSLG3	-2.55911	-0.363645	-0.253645	-0.352638
CICLE_V10019301mg	LOC18048123	AtGH9C2	0.36675	0.236368	-0.455037	0.07417
CICLE_V10004817mg	LOC18033025	AtGH9B6	1.778	-0.0394604	-2.82767	-1.25604
CICLE_V10014583mg	LOC18050607	KOR2	-0.568939	-1.80311	1.67842	0.393487
CICLE_V10019602mg	LOC18047696	AtGH9B13	0.411432	1.27102	-0.00572548	-2.16972
CICLE_V10003884mg	ciclev10003884m	DEC	-1.79531	-0.60938	0.816451	-0.900832
CICLE_V10000600mg	LOC18040647	DEC	-0.0742405	0.357865	0.147488	-0.0765096
CICLE_V10014994mg	LOC18052685	CEL1	0.481942	-1.28402	-1.20956	#N/A
CICLE_V10000355mg	LOC18041989	XYL4	1.30379	1.36553	-0.686507	1.22687
CICLE_V10004369mg	LOC18033565	BXL1	-1.99321	0.639527	-2.00503	0.281822
CICLE_V10018959mg	LOC18050078	BXL2	0.49501	0.0161374	-0.243932	-0.184365
CICLE_V10000150mg	LOC18042916	GH2	-0.34495	0.249253	0.0624828	-0.177637
CICLE_V10027856mg	LOC18035312	GH3	-0.677375	-0.0550557	-0.565252	0.938285
CICLE_V10004832mg	LOC18031352	ATFUC1	0.838352	0.209071	-0.0718065	-0.333219
CICLE_V10025631mg	LOC18037560	MAN7	-0.55037	-0.484627	0.960698	-1.55689
CICLE_V10028994mg	LOC18035658	USPL1	1.24551	0.420335	-0.163355	0.829792
CICLE_V10017592mg	ciclev10017592m	RG-lyase	-1.85532	0.56031	0.892218	1.3898
CICLE_V10019941mg	LOC18048144	GH28	0.916961	0.42112	0.49906	0.43226
CICLE_V10031429mg	LOC18044171	PELs	-0.0505501	0.710917	-0.102929	0.527207
CICLE_V10003286mg	LOC18041545	PPME1	-0.204082	-2.17271	2.40707	-0.965192
CICLE_V10030930mg	LOC18043481	PG2	-0.0781649	0.30347	0.155771	-1.00452
CICLE_V10031220mg	LOC18044063	PPME1	0.778919	0.408114	-0.302049	0.280229
CICLE_V10004899mg	LOC18031830	GH28	1.39811	0.262882	-2.40816	2.77216
CICLE_V10005317mg	LOC18031919	QRT2	#N/A	-0.215509	1.34464	3.26595
CICLE_V10020423mg	LOC18048635	PPME1	0.866376	0.407661	-0.892887	0.35437
CICLE_V10004942mg	LOC18033194	GH28	0.288947	0.677782	-0.476193	-0.0326026
CICLE_V10004783mg	LOC18032461	PPME1	0.748176	0.597618	-0.888386	0.199941
CICLE_V10004869mg	LOC18031976	GH28	0.354573	0.0571225	-0.265297	0.0897772
CICLE_V10019597mg	LOC18047316	GH28	1.01012	-0.196134	-1.06425	4.70637
CICLE_V10000592mg	LOC18041433	ATUSP	-0.156157	0.333965	0.149785	0.0386566
CICLE_V10031390mg	LOC18045292	UGD3	-0.0848532	-0.980302	1.00726	-0.328317
CICLE_V10001524mg	LOC18040776	GME	1.55523	0.0743328	-0.133906	-0.279151
CICLE_V10031983mg	LOC18044485	UXS6	-0.261883	0.109672	-0.386954	-0.413233
CICLE_V10020257mg	LOC18048583	GAE3	#N/A	#N/A	#N/A	-4.44581
CICLE_V10021340mg	LOC18048984	UER1	0.00865532	0.447546	-0.0680227	-0.222843
CICLE_V10011731mg	LOC18038372	PMI1	0.281233	-0.497894	1.1496	-0.495872
CICLE_V10024269mg	LOC18047033	PMM	0.480174	-0.197651	0.264717	-0.222555
DEGs related to phytohormone
CICLE_V10014716mg	LOC18052163	TIR1	-0.0850471	-0.128102	-0.750576	0.0870471
CICLE_V10010885mg	LOC18038230	TIR3	-0.479944	0.468949	-0.128102	-0.316673
CICLE_V10031803mg	LOC18044966	CYB561	0.0166621	-0.485607	0.67238	-0.0878776
CICLE_V10001749mg	LOC18042838	AKR1	0.20579	-0.0310153	-0.236854	-0.584186
CICLE_V10028781mg	LOC18033691	AKR2	0.0343197	-0.609115	0.272281	0.0866236
CICLE_V10032615mg	LOC18044967	AIR12	-0.238834	-0.497256	0.722789	-0.297717
CICLE_V10009909mg	LOC18054641	SAUR50	0.927181	0.379062	-0.721702	0.152071
CICLE_V10001273mg	LOC18041680	AKR1	0.218861	-0.449466	0.181278	0.00837918
CICLE_V10011279mg	LOC18038889	PoFUT19	-0.877936	-4.02607	2.09819	-0.654199
CICLE_V10022560mg	LOC18048045	SAUR36	0.268141	-2.0508	0.846955	-0.508959
CICLE_V10022912mg	LOC18048976	SAUR32	-0.489268	-1.39211	0.185852	0.47438
CICLE_V10009261mg	LOC18054207	TSJT1	-0.278871	-0.0784153	-0.986525	0.118103
CICLE_V10009722mg	LOC18054638	SAUR41	-0.00217289	-0.67436	0.6643	-0.175215
CICLE_V10015492mg	LOC18051134	CYB561	0.184303	-0.81839	0.883413	0.291834
CICLE_V10029651mg	LOC18033610	SAUR22	0.381531	0.0227185	-0.923201	-0.69344
CICLE_V10018115mg	LOC18053510	TSJT1	-0.385947	0.0518544	1.06791	-0.596484
CICLE_V10001273mg	LOC18041680	AKR1	0.695448	-0.103099	-0.0221499	0.700537
CICLE_V10019466mg	LOC18046352	GH3.17	0.107243	-0.0247263	0.115119	-0.281086
CICLE_V10000652mg	LOC18040372	PoFUT10	0.331478	0.48988	-0.486527	0.534825
CICLE_V10033363mg	LOC18044653	SAUR41	2.37245	-0.604283	-1.25207	0.529642
CICLE_V10029685mg	LOC18034313	SAUR21	-0.227863	0.28676	-0.806368	0.936974
CICLE_V10029653mg	LOC18034800	SAUR15	0.166124	0.692439	-0.981367	1.27959
CICLE_V10028766mg	LOC18034322	ATB2	0.310118	0.119485	-0.117331	-0.414517
CICLE_V10001625mg	LOC18041707	SMT2	0.0614846	-0.186746	0.507845	0.24922
CICLE_V10029256mg	LOC18033723	HYD1	0.262834	-0.26104	0.737243	-0.297582
CICLE_V10026102mg	LOC18037216	BZR1	-0.53503	0.027838	-0.477553	0.0678449
CICLE_V10020561mg	LOC18047896	ACC	0.20976	0.0821394	-0.422368	0.16821
CICLE_V10028646mg	LOC18034507	SRG1	-0.71954	-0.647779	0.229957	0.539562
CICLE_V10025931mg	LOC18036490	TT6	0.957125	-1.10022	1.59875	-1.07464
CICLE_V10020838mg	LOC18047480	SRG1	0.371231	0.335267	-0.820332	0.110515
CICLE_V10001648mg	LOC18041639	SRG1	-0.91105	-0.349627	0.0191893	1.76882
CICLE_V10009037mg	LOC18056044	2ODOs	0.231178	-0.423467	-0.0952644	-0.00681885
CICLE_V10005336mg	LOC18033472	DMR6-2	-0.881473	-1.18345	-1.17076	0.0880676
CICLE_V10005149mg	LOC18032287	DMR6-2	1.01775	0.600218	-0.65678	-0.192684
CICLE_V10031811mg	LOC18045106	2OGD	0.382893	0.61651	-1.12615	-0.223384
CICLE_V10028688mg	LOC18034884	DMR6-1	-0.578339	0.227356	-0.629423	-0.462954
CICLE_V10019580mg	LOC18047917	ACS10	-0.732555	0.093034	-1.83043	2.15933
CICLE_V10026602mg	LOC18035979	ERF003	0.334043	0.0760555	-0.832384	0.0280049
CICLE_V10005570mg	LOC18031355	ERF104	-0.808608	-0.163109	-0.23546	0.608379
CICLE_V10021622mg	LOC18046781	ERF1	-1.10162	-0.210502	-1.51989	-0.259118
CICLE_V10016463mg	LOC18051602	ERF9	0.104562	-1.72394	1.10954	0.32457
CICLE_V10005750mg	LOC18031356	ERF105	-0.839358	-0.346258	0.361705	0.93764
CICLE_V10016276mg	LOC18052831	ERF9	-0.125943	-1.33985	1.24294	-0.239373
CICLE_V10023393mg	LOC18047855	ERF096	-0.167748	-5.91518	3.28483	-0.0133502
CICLE_V10009361mg	LOC18054347	ERF7	0.0143964	-0.90637	1.09126	-0.235835
CICLE_V10024298mg	LOC18047945	ERF13	-0.214236	-0.843226	1.04918	-1.23838
CICLE_V10031210mg	LOC18045063	CKX6	-0.407044	0.386194	-0.301687	0.767487
CICLE_V10000316mg	LOC18042595	CKI1	-1.79524	-0.398964	-0.649471	0.19869
CICLE_V10026413mg	LOC18037489	AHK1	-0.379374	0.175265	-1.66768	-0.461786
CICLE_V10014204mg	LOC18053048	LOX2	0.455222	0.408953	-0.199564	-0.941342
CICLE_V10012528mg	LOC18038849	AOC4	0.375032	-0.211856	0.149189	-0.0258789
CICLE_V10032510mg	LOC18044018	AOC3	-0.0932222	-0.126936	0.353233	-0.565429
CICLE_V10010078mg	LOC18053767	OPR3	-0.49499	0.0106248	0.183369	-0.589586
CICLE_V10015656mg	LOC18052670	TIFY6B	-0.0665514	0.208258	-0.575874	-0.0293398
CICLE_V10003376mg	LOC18042293	GA20OX2	-1.48421	-0.541934	-0.873491	-0.261492
CICLE_V10013454mg	LOC18038199	GASA4	0.603548	-1.13008	0.577293	-1.47649
CICLE_V10015702mg	LOC18052487	GA2OX8	1.78495	0.278334	-1.60748	0.0732112
CICLE_V10005385mg	LOC18031378	GA2OX4	0.379959	-0.835068	-0.226943	0.607823
CICLE_V10028928mg	LOC18035541	GA2OX8	-0.714936	-0.0293526	0.00823083	-0.568747
DEGs related totranscription factor
ciclev10026602m	LOC18035979	ERF003	0.334043	0.0760555	-0.832384	0.0280049	AP2/EREBP
ciclev10021265m	LOC18048125	ERF061	-0.439782	-0.548044	-0.846442	0.162937	AP2/EREBP
ciclev10025961m	LOC18036671	RAP2-4	0.246333	0.293549	-0.674198	0.195772	AP2/EREBP
ciclev10005570m	LOC18031355	ERF104	-0.808608	-0.163109	-0.23546	0.608379	AP2/EREBP
ciclev10022680m	#N/A	CBF2, DREB1C, FTQ4, ATCBF2	0.20993	-5.19184	3.24823	-4.31214	AP2/EREBP
ciclev10005869m	LOC18033417	ERF027	0.512704	-2.78059	2.54736	-4.00721	AP2/EREBP
ciclev10023360m	#N/A	0	-0.662878	3.12838	-0.487438	1.23879	AP2/EREBP
ciclev10032059m	LOC18043710	ERF119	-0.351254	-0.972553	0.566623	0.00600739	AP2/EREBP
ciclev10007068m	LOC18033409	CBF2, DREB1C, FTQ4, ATCBF2	0.484321	-2.97894	2.72234	-2.44957	AP2/EREBP
ciclev10009370m	LOC18055009	TINY2	-0.269225	0.197673	-1.53363	0.137794	AP2/EREBP
ciclev10016982m	LOC18053449	ERF12, ATERF12	0.377652	-1.47519	1.20918	0.0134597	AP2/EREBP
ciclev10025364m	LOC18036258	AP2, FLO2, FL1	0.101002	0.140369	-0.56755	0.406919	AP2/EREBP
ciclev10009540m	LOC18055376	ERF017	-0.404031	-2.03212	-0.0709544	1.0954	AP2/EREBP
ciclev10005750m	LOC18031356	ERF105	-0.839358	-0.346258	0.361705	0.93764	AP2/EREBP
ciclev10022438m	LOC18047418	ERF023	0.0480431	-0.39525	1.35131	0.658762	AP2/EREBP
ciclev10022410m	LOC18047542	ERF023	0.615696	-1.5588	1.17763	-0.661336	AP2/EREBP
ciclev10028930m	LOC18035271	RRTF1	0.466872	-4.08704	2.15964	-2.18156	AP2/EREBP
ciclev10001563m	LOC18041505	RAP2.4	0.0519631	-0.755536	0.486345	0.487402	AP2/EREBP
ciclev10009827m	LOC18055377	ERF016	0.299786	-0.686677	0.41162	-0.0428856	AP2/EREBP
ciclev10002183m	LOC18040589	CRF1	-0.959276	-1.10992	0.736179	1.54438	AP2/EREBP
ciclev10021923m	LOC18049462	CBF1	0.196962	-5.25935	3.4948	-6.55405	AP2/EREBP
ciclev10005220m	LOC18031934	CRF4	-0.190215	-1.21331	0.153665	0.527887	AP2/EREBP
ciclev10018158m	LOC18051937	RAP2.6L	0.778378	0.518219	-0.812744	0.102164	AP2/EREBP
ciclev10021132m	LOC18047939	ERF13	0.841288	0.214908	-1.046	0.273091	AP2/EREBP
ciclev10024063m	LOC18046196	ERF022	-0.14701	-1.89159	1.22693	2.32486	AP2/EREBP
ciclev10023857m	LOC18046195	ERF021	-1.97353	0.00782294	1.48952	-1.72333	AP2/EREBP
ciclev10033673m	LOC18045114	WRI1	-2.58742	-1.8818	#N/A	1.60477	AP2/EREBP
ciclev10010348m	LOC18055444	ERF017	-1.04841	-2.14712	-0.464746	0.384123	AP2/EREBP
ciclev10031846m	LOC18044020	RAP2.8	-0.532425	-2.01774	0.836169	3.0504	AP2/EREBP
ciclev10030376m	#N/A	0	0.314366	-1.19803	0.650075	-0.54856	AP2/EREBP
ciclev10016498m	LOC18051163	NF-YB6	-0.265385	4.67698	1.05952	0.517596	CCAAT box binding factor family, HAP3
ciclev10032893m	LOC18044734	NF-YB8	0.212025	-0.503404	0.337613	0.0549362	CCAAT box binding factor family, HAP3
ciclev10016491m	LOC18051681	NF-YA7	-0.096803	0.0470064	-0.31636	0.290704	CCAAT box binding factor family, HAP2
ciclev10001376m	LOC18040731	TCX2	-0.329773	-0.321218	-0.695923	1.47619	CPP(Zn),CPP1-related transcription factor famil y
ciclev10024246m	LOC18048877	BRC2	0.123029	-0.268903	-1.97115	1.29399	TCP transcription factor family
ciclev10026925m	LOC18037754	GTE2	0.0401008	-1.90488	1.17454	1.06078	Global transcription factor group
ciclev10014432m	LOC18051526	GTE4	0.235566	0.413102	-0.259794	0.306011	Global transcription factor group
ciclev10010951m	LOC18038884	SPT16	-0.0123945	0.319104	-0.213339	-0.170547	Global transcription factor group
ciclev10020979m	LOC18048695	DEL1	0.205608	-4.49199	1.71336	0.511134	E2F/DP transcription factor family
ciclev10014617m	LOC18050899	EIN3	-0.344046	-0.00515387	-0.443165	0.0103957	EIN3-like(EIL) transcription factor family
ciclev10000617m	LOC18043186	EIN3	-0.198113	0.113753	-0.468916	0.168141	EIN3-like(EIL) transcription factor family
ciclev10000593m	LOC18040859	GT2	-0.117222	0.343728	-0.394903	-0.0607785	Trihelix, Triple-Helix transcription factor fam ily
ciclev10000627m	LOC18040860	GT2	-0.553294	0.314335	-0.876115	0.291351	Trihelix, Triple-Helix transcription factor fam ily
ciclev10019708m	LOC18046974	LASP	0.0647683	0.408992	-0.396662	0.0550534	Trihelix, Triple-Helix transcription factor fam ily
ciclev10025533m	LOC18036313	GT2	0.285194	-0.109169	-0.799683	0.626436	Trihelix, Triple-Helix transcription factor fam ily
ciclev10028932m	LOC18035136	HD2A	0.070786	-0.360237	0.0123749	0.232578	HDA
ciclev10000693m	LOC18042469	ARF17	0.0908732	-0.204825	0.144476	-0.297943	ARF, Auxin Response Factor family
ciclev10007286m	LOC18055379	ARF19	-0.372289	0.369659	-0.751189	0.0312426	ARF, Auxin Response Factor family
ciclev10019257m	LOC18048162	ARF1	0.369267	-0.343834	0.0479609	0.624331	ARF, Auxin Response Factor family
ciclev10031052m	LOC18043856	ARR11	-0.0736618	0.173356	0.0991608	0.407316	ARR
ciclev10032281m	LOC18044998	ARR4	-0.564821	-0.945738	0.732152	0.242316	ARR
ciclev10031120m	LOC18044846	APRR2	0.0160612	0.274492	-0.708196	0.198351	G2-like transcription factor family, GARP
ciclev10031793m	LOC18044568	HHO3	-0.36177	-1.09818	0.181232	-0.358413	G2-like transcription factor family, GARP
ciclev10004984m	LOC18033520	PHL1	-0.0011713	0.111165	-0.146842	0.392253	G2-like transcription factor family, GARP
ciclev10031937m	LOC18043514	PHL8	0.407907	-0.0270942	-0.0077418	2.44107	G2-like transcription factor family, GARP
ciclev10028556m	LOC18035441	HHO2	-0.637976	-0.275524	-0.0134839	-0.578622	G2-like transcription factor family, GARP
ciclev10011367m	LOC18039015	GAI	-0.257011	0.160441	-0.871527	-0.260064	GRAS transcription factor family
ciclev10011732m	LOC18039637	SCL23	-0.400802	-0.859985	0.253606	-0.204445	GRAS transcription factor family
ciclev10006534m	LOC18031293	RGL2	0.137476	1.41526	-0.691572	1.10795	GRAS transcription factor family
ciclev10027848m	LOC18034429	SCL14	-0.289911	-0.602138	0.215709	-0.107701	GRAS transcription factor family
ciclev10007843m	LOC18054580	PAT1	-0.449858	-4.14198	1.53788	-0.470235	GRAS transcription factor family
ciclev10030787m	LOC18044613	SCL14	0.249505	0.184912	-0.904392	0.0535867	GRAS transcription factor family
ciclev10011458m	LOC18039847	NSP2	-0.7489	0.114899	-0.258587	0.847776	GRAS transcription factor family
ciclev10001636m	LOC18040890	WRKY7	-0.77422	-1.75954	0.615812	-0.546825	WRKY domain transcription factor family
ciclev10014642m	LOC18050472	WRKY31	-0.671947	0.0103159	-1.42402	-0.0465144	WRKY domain transcription factor family
ciclev10008836m	LOC18054113	WRKY11	-0.818373	-1.38224	0.962141	-0.487312	WRKY domain transcription factor family
ciclev10020744m	LOC18049825	WRKY53	-1.00939	-2.98854	0.912549	0.0304213	WRKY domain transcription factor family
ciclev10011386m	LOC18038027	WRKY33	-0.828557	-4.25332	-0.657899	0.468815	WRKY domain transcription factor family
ciclev10032012m	LOC18045437	WRKY28	0.438675	0.447115	-0.842242	0.219485	WRKY domain transcription factor family
ciclev10009761m	LOC18055749	WRKY50	-0.037043	-1.12877	1.56841	2.45284	WRKY domain transcription factor family
ciclev10008930m	LOC18053740	WRKY40	0.308125	-2.51992	0.651407	-1.26177	WRKY domain transcription factor family
ciclev10032285m	LOC18043901	WRKY57	-0.478152	-0.3057	0.987546	-0.978199	WRKY domain transcription factor family
ciclev10005203m	LOC18032092	WRKY48	-0.0382266	-0.467796	1.02386	-0.104406	WRKY domain transcription factor family
ciclev10021038m	LOC18049853	WRKY41	-1.44224	-4.71679	0.552162	-0.748866	WRKY domain transcription factor family
ciclev10000654m	LOC18040837	WRKY33	-1.55135	-1.30592	0.380252	-0.126136	WRKY domain transcription factor family
ciclev10025925m	LOC18035710	WRKY15	0.578064	0.167367	-0.702049	0.471827	WRKY domain transcription factor family
ciclev10004245m	LOC18032811	AGO10	0.326503	0.379364	-0.27753	0.157552	Argonaute
ciclev10014153m	LOC18051395	AGO2	-0.00649635	-0.981972	0.504667	-0.145789	Argonaute
ciclev10014144m	LOC18051885	AGO2	-0.0704682	-1.33998	1.03449	-0.962077	Argonaute
ciclev10016993m	LOC18051896	LBD4	1.09381	0.35485	-0.939106	0.541953	AS2,Lateral Organ Boundaries Gene Family
ciclev10033956m	LOC18044143	LBD1	-0.507016	0.720656	-1.77753	-0.146663	AS2,Lateral Organ Boundaries Gene Family
ciclev10029274m	LOC18035614	LBD38	-0.697783	-0.945275	1.1783	-0.0787453	AS2,Lateral Organ Boundaries Gene Family
ciclev10026374m	LOC18037011	LBD37	0.0839399	-0.890235	0.315361	0.122291	AS2,Lateral Organ Boundaries Gene Family
ciclev10021992m	LOC18049062	LBD18	0.505388	-0.192224	-0.64305	-0.138404	AS2,Lateral Organ Boundaries Gene Family
ciclev10032862m	LOC18044182	LBD21	0.466559	-0.636409	0.153553	-0.0484834	AS2,Lateral Organ Boundaries Gene Family
ciclev10000262m	LOC18040672	JMJ706	-0.127879	-0.832361	1.07099	-1.21095	JUMONJI family
ciclev10030491m	LOC18043575	ELF6	-0.0677553	0.518962	-0.283758	0.314516	JUMONJI family
ciclev10018924m	LOC18049935	JMJ16	-0.186425	0.121338	-0.320963	0.325993	JUMONJI family
ciclev10005777m	LOC18032647	bHLH92	-1.83223	-6.32906	1.47073	-1.17458	bHLH,Basic Helix-Loop-Helix family
ciclev10025967m	LOC18037834	bHLH093	0.493757	0.673193	-1.11369	-0.0104812	bHLH,Basic Helix-Loop-Helix family
ciclev10031873m	LOC18045333	bHLH137	1.1249	0.585863	-0.770025	0.554327	bHLH,Basic Helix-Loop-Helix family
ciclev10021941m	LOC18048120	bHLH47	-0.120485	-0.986277	0.939488	-0.412792	bHLH,Basic Helix-Loop-Helix family
ciclev10022480m	LOC18046095	bHLH162	-0.731702	-1.62955	0.80694	-0.835259	bHLH,Basic Helix-Loop-Helix family
ciclev10002205m	LOC18040845	bHLH107	0.130117	-0.319894	0.170587	5.39192	bHLH,Basic Helix-Loop-Helix family
ciclev10005947m	LOC18032141	MUTE	#N/A	-2.17976	-0.365644	-0.705411	bHLH,Basic Helix-Loop-Helix family
ciclev10001683m	LOC18040658	bHLH093	0.285411	0.349856	-3.72648	#N/A	bHLH,Basic Helix-Loop-Helix family
ciclev10015437m	LOC18052868	bHLH122	0.408958	0.55349	-1.11915	0.0169944	bHLH,Basic Helix-Loop-Helix family
ciclev10003472m	LOC18042265	bHLH145	-0.11496	-1.14163	0.779935	-0.155275	bHLH,Basic Helix-Loop-Helix family
ciclev10016289m	LOC18052813	bHLH30	-0.530964	0.386858	-2.0613	0.256883	bHLH,Basic Helix-Loop-Helix family
ciclev10005589m	LOC18031671	bHLH147	-0.403022	-0.867544	-0.249276	0.187778	bHLH,Basic Helix-Loop-Helix family
ciclev10019749m	LOC18047048	MYC2	-0.770025	-0.91426	1.27859	-0.281701	bHLH,Basic Helix-Loop-Helix family
ciclev10024950m	LOC18037716	GL2	0.492619	0.299583	-0.394216	0.147055	HB,Homeobox transcription factor family
ciclev10019153m	LOC18050300	HDG11	-0.318008	-1.99368	-0.26614	-1.41883	HB,Homeobox transcription factor family
ciclev10033853m	LOC18045541	HAT14	-0.268012	-0.653869	-0.493138	0.252222	HB,Homeobox transcription factor family
ciclev10026199m	LOC18037503	HB-4	0.268154	-0.327904	-0.663046	0.292807	HB,Homeobox transcription factor family
ciclev10026414m	LOC18036748	HB-5	0.488683	0.157379	-0.95298	2.30093	HB,Homeobox transcription factor family
ciclev10018855m	LOC18049903	ANL2	-0.495586	-0.00889347	1.03814	-0.356452	HB,Homeobox transcription factor family
ciclev10021877m	LOC18047053	ATHB7	-0.452514	-0.840504	0.019297	0.273183	HB,Homeobox transcription factor family
ciclev10026197m	LOC18036922	HAT9	0.74205	0.0575413	-0.691258	0.373517	HB,Homeobox transcription factor family
ciclev10026058m	LOC18036727	HSF4	0.0877702	-0.696582	0.227063	-0.0938425	HSF,Heat-shock transcription factor family
ciclev10015413m	LOC18052434	HSFA4A	0.769878	0.187349	-0.942948	0.247416	HSF,Heat-shock transcription factor family
ciclev10008768m	LOC18055900	HSFC1	-1.01927	-2.17964	0.332935	-0.24111	HSF,Heat-shock transcription factor family
ciclev10021287m	LOC18047532	HSFB2B	0.580534	-0.125817	-0.679075	0.100365	HSF,Heat-shock transcription factor family
ciclev10011531m	LOC18039062	HSFA3	-0.572637	-1.10194	0.948331	0.246264	HSF,Heat-shock transcription factor family
ciclev10008617m	LOC18054864	HSFA2	-0.308304	0.0490293	-0.707748	0.435864	HSF,Heat-shock transcription factor family
ciclev10005403m	LOC18033416	HSFB2A	-0.238347	-1.332	0.088366	-0.052324	HSF,Heat-shock transcription factor family
ciclev10015541m	LOC18052898	HSFA8	-0.363498	-0.29526	0.774946	-0.134215	HSF,Heat-shock transcription factor family
ciclev10004358m	LOC18032730	LUH	-0.299177	0.261344	0.127134	-0.0720689	LUG
ciclev10029834m	LOC18034528	bZIP44	0.245219	0.43276	-1.04415	0.867027	bZIP transcription factor family
ciclev10025963m	LOC18037168	GBF1	-0.233976	-0.344656	-0.260906	0.0025943	bZIP transcription factor family
ciclev10002005m	LOC18040433	bZIP60	-0.0663555	-0.410209	0.377775	-0.251473	bZIP transcription factor family
ciclev10002059m	LOC18042535	GBF4	-0.00171714	-0.317464	0.610695	-0.208234	bZIP transcription factor family
ciclev10002029m	LOC18043042	GBF4	-0.0774414	-1.22694	0.589731	-0.131873	bZIP transcription factor family
ciclev10001333m	LOC18041558	bZIP16	-0.0471586	0.00115057	0.00976182	0.368482	bZIP transcription factor family
ciclev10020314m	LOC18047090	GBF3	-0.11518	-0.488266	1.25381	-0.64874	bZIP transcription factor family
ciclev10022730m	LOC18047493	bZIP53	-0.0373842	-0.790499	0.362162	0.211448	bZIP transcription factor family
ciclev10028062m	LOC18035253	RF2a	-0.532973	-0.118264	0.642666	-0.436614	bZIP transcription factor family
ciclev10025940m	LOC18037715	TGA1	0.871459	0.013912	-1.0567	0.734312	bZIP transcription factor family
ciclev10009720m	LOC18054790	HY5	-0.017114	0.0964392	-0.251409	0.870157	bZIP transcription factor family
ciclev10011169m	LOC18038639	bZIP17	-0.0838918	-0.885046	0.534264	-0.441326	bZIP transcription factor family
ciclev10001051m	LOC18040774	BZO2H3	-0.783006	-0.373551	-0.92017	0.185352	bZIP transcription factor family
ciclev10013541m	LOC18040087		-0.566958	0.148043	0.93189	0.216829	bZIP transcription factor family
ciclev10001528m	LOC18041596		-0.0365874	0.676937	-0.281615	0.249957	bZIP transcription factor family
ciclev10009158m	LOC18055059	IAA26	1.16891	0.136466	0.201506	0.971783	Aux/IAA family
ciclev10009070m	LOC18055782	IAA27	-0.431667	0.672182	0.118103	1.02698	Aux/IAA family
ciclev10022032m	LOC18046344	IAA16	0.586539	1.05844	0.247109	0.572751	Aux/IAA family
ciclev10022370m	LOC18046345	IAA4	-0.903306	-2.25972	0.8606	0.128229	Aux/IAA family
ciclev10002314m	LOC18042191	B3 domain-containing	-0.658904	-0.816006	2.75525	2.8738	B3 transcription factor family
ciclev10027531m	LOC18036595	RKD5	2.04868	6.45037	5.66855	0.385225	NIN-like bZIP-related family
ciclev10018744m	LOC18047473	NLP7	-0.0567382	-0.0598291	-0.753409	0.0405337	NIN-like bZIP-related family
ciclev10000188m	LOC18040959	NLP4	-0.223653	0.016746	-0.226038	0.776346	NIN-like bZIP-related family
ciclev10029284m	LOC18033594	BBX19	-0.169169	-0.200254	-0.0891015	0.263656	C2C2(Zn) CO-like, Constans-like zinc finger fam ily
ciclev10017198m	LOC18050644	TIFY 5A	-0.133529	-1.13283	0.366216	-0.224028	C2C2(Zn) CO-like, Constans-like zinc finger fam ily
ciclev10026364m	LOC18037435	BBX32	-0.545163	-1.25731	1.02382	0.135358	C2C2(Zn) CO-like, Constans-like zinc finger fam ily
ciclev10014969m	LOC18052349	ZAT	0.704593	0.360533	-1.28246	-0.0836944	C2C2(Zn) CO-like, Constans-like zinc finger fam ily
ciclev10001914m	LOC18041643	STH2	0.557641	0.0873406	-0.655372	-0.0173316	C2C2(Zn) CO-like, Constans-like zinc finger fam ily
ciclev10018094m	LOC18052821	DOF1.5	0.146189	0.0119114	-1.00384	4.27212	C2C2(Zn) DOF zinc finger family
ciclev10011556m	LOC18038335	CDF2	-0.700927	-0.0357731	-0.748451	-0.205808	C2C2(Zn) DOF zinc finger family
ciclev10026336m	LOC18037415	ADOF1	-0.329589	-1.92024	1.71515	-1.54213	C2C2(Zn) DOF zinc finger family
ciclev10021521m	LOC18050270	DOF4.6	-0.238599	0.362695	-0.320201	0.944515	C2C2(Zn) DOF zinc finger family
ciclev10003090m	LOC18041430	AGL87	4.4047	-0.372195	0.75506	0.527084	MADS box transcription factor family
ciclev10032489m	LOC18043822	TT16	1.51171	-0.300711	-0.584125	1.26935	MADS box transcription factor family
ciclev10031963m	LOC18045201	AGL30	0.202259	-0.137565	-0.269176	0.49938	MADS box transcription factor family
ciclev10026457m	LOC18036998	AGL22	-0.22729	-1.08651	-2.12984	-1.3069	MADS box transcription factor family
ciclev10032490m	LOC18043671	AGL7	0.126586	-0.0467001	-0.333897	0.572659	MADS box transcription factor family
ciclev10013876m	LOC18038065	AGL80	-2.10855	1.21388	-1.50479	0.579015	MADS box transcription factor family
ciclev10026433m	LOC18037452	AP3	-0.0588388	-0.585902	0.0844992	-0.225967	MADS box transcription factor family
ciclev10021357m	LOC18050341	AGL2	0.0249713	-0.625098	0.116723	0.336375	MADS box transcription factor family
ciclev10026715m	LOC18037272	NFD4	0.00131085	0.00599792	0.12709	0.26643	Nucleosome/chromatin assembly factor group
ciclev10021733m	LOC18047164	GATA4	0.284549	-0.805177	0.856324	-1.47858	C2C2(Zn) GATA transcription factor family
ciclev10022856m	LOC18049102	GATA16	-1.56077	0.352546	-1.00997	0.491543	C2C2(Zn) GATA transcription factor family
ciclev10021190m	LOC18046910	GATA5	0.404183	-0.0342928	-0.997249	3.0963	C2C2(Zn) GATA transcription factor family
ciclev10025844m	LOC18036464	GATA5	0.0874186	-0.796267	0.833649	0.125528	C2C2(Zn) GATA transcription factor family
ciclev10029015m	LOC18034653	GATA11	-0.121461	0.354964	0.242668	4.45383	C2C2(Zn) GATA transcription factor family
ciclev10028860m	LOC18034904	GATA5	-0.367965	-0.761765	0.860844	0.738701	C2C2(Zn) GATA transcription factor family
ciclev10009560m	LOC18055400	YAB5	0.446508	-0.373078	-1.17391	0.0745786	C2C2(Zn) YABBY family
ciclev10012265m	LOC18038082	MYB20	-0.397606	-0.115182	-3.12982	2.32486	MYB domain transcription factor family
ciclev10029019m	LOC18035090	MYB59	0.242542	-0.794287	0.513904	0.46929	MYB domain transcription factor family
ciclev10009050m	LOC18054327	MYB102	-0.226104	-1.71678	0.998002	-0.0426196	MYB domain transcription factor family
ciclev10020144m	LOC18047011	MYB61	0.0513722	0.977073	-0.365015	0.684123	MYB domain transcription factor family
ciclev10012089m	LOC18039232	MYB91	0.226684	-0.544396	0.498464	0.0637427	MYB domain transcription factor family
ciclev10011452m	LOC18037936	MYB3R5	-0.16961	0.266886	-0.132804	0.428187	MYB domain transcription factor family
ciclev10029124m	LOC18034576	MYB73	-0.34776	-1.03259	0.420992	0.382703	MYB domain transcription factor family
ciclev10020967m	LOC18048626	MYB96	-0.506027	-1.3263	1.65413	0.593336	MYB domain transcription factor family
ciclev10002068m	LOC18040713	MYB6	-0.893088	-1.19817	-0.243864	0.857672	MYB domain transcription factor family
ciclev10031405m	LOC18043903	MYB124	0.235812	-0.657694	-2.16119	1.7446	MYB domain transcription factor family
ciclev10026112m	LOC18037871	MYB7	-0.917802	0.185558	-0.261275	0.979834	MYB domain transcription factor family
ciclev10005376m	LOC18031574	MYB111	0.652718	0.383963	-0.941928	0.491264	MYB domain transcription factor family
ciclev10020631m	LOC18046422	MYB52	0.056692	0.105634	0.327401	2.95255	MYB domain transcription factor family
ciclev10004335m	LOC18031865	CHR12	-0.735536	0.192838	-0.515557	0.23164	Chromatin Remodeling Factors
ciclev10004398m	LOC18033269	CHR19	-0.148358	-0.124744	0.22689	-0.288182	Chromatin Remodeling Factors
ciclev10027772m	LOC18035021	CHR25	0.0853081	0.569176	-0.882969	0.0625213	Chromatin Remodeling Factors
ciclev10003508m	LOC18041055	CHR9	-0.407126	0.193809	-0.312213	0.438433	Chromatin Remodeling Factors
ciclev10015599m	LOC18052085	PUB21	-0.754373	-3.9455	2.8053	-1.92444	PHOR1
ciclev10028564m	LOC18035357	PUB24	-1.88869	-5.55272	#N/A	-0.759013	PHOR1
ciclev10015253m	LOC18052086	PUB21	-0.295893	-4.22467	1.43198	1.62751	PHOR1
ciclev10012852m	LOC18038570	PMZ	-0.579434	-1.05354	1.57982	-0.515161	C2H2 zinc finger family
ciclev10029065m	LOC18035015	ZAT10	-0.42664	-1.80693	0.941554	0.168037	C2H2 zinc finger family
ciclev10003648m	LOC18041771	TT1	0.571427	-0.151838	0.246842	-0.791062	C2H2 zinc finger family
ciclev10000982m	LOC18041512	MGP	-0.165431	0.397228	-0.729562	-0.191353	C2H2 zinc finger family
ciclev10007837m	LOC18054860	AtIDD7	0.193038	0.521485	-0.559437	0.142253	C2H2 zinc finger family
ciclev10011592m	LOC18038738	JKD	0.0673996	0.106472	-0.385924	0.306953	C2H2 zinc finger family
ciclev10000185m	LOC18040440	SEU	-0.103586	0.370985	-0.188469	0.0595906	C2H2 zinc finger family
ciclev10019959m	LOC18049322	IDD12	0.8581	0.727525	0.476207	0.409133	C2H2 zinc finger family
ciclev10029807m	LOC18034986	STOP2	-3.27771	0.386775	-1.01071	-0.166705	C2H2 zinc finger family
ciclev10006961m	LOC18033414	FON1	-0.163248	-2.05058	-2.13273	0.0101586	C2H2 zinc finger family
ciclev10029464m	LOC18034062	ZAT12	0.197429	-1.70248	1.10547	-0.180351	C2H2 zinc finger family
ciclev10019977m	LOC18049557	ZAT4	-0.351201	0.426655	-0.780067	0.150171	C2H2 zinc finger family
ciclev10031710m	LOC18045157		-0.731636	-0.562861	-0.115868	0.100974	C2H2 zinc finger family
ciclev10025950m	LOC18035993	MYBS3	-0.494285	-1.33231	0.101104	0.105467	MYB-related transcription factor family
ciclev10030461m	LOC18040130	MYB1R1	-0.229421	-0.382191	-0.135579	-0.0350144	MYB-related transcription factor family
ciclev10011554m	LOC18039807	RVE1	-0.361345	-0.838921	-0.0648039	-0.116245	MYB-related transcription factor family
ciclev10028926m	LOC18035674	TRB1	0.34408	0.409626	-0.254241	0.374112	MYB-related transcription factor family
ciclev10026862m	LOC18037390	ATRL1	-0.577245	0.123123	-4.07444	#N/A	MYB-related transcription factor family
ciclev10020130m	LOC18050298	EPR1	-0.266397	0.228129	-0.97488	-0.0796043	MYB-related transcription factor family
ciclev10018691m	LOC18048451	CDC5L	-0.0983857	0.373792	-0.234478	0.0630485	MYB-related transcription factor family
ciclev10026245m	LOC18037441	TRF2	0.0112619	-0.449599	0.0563374	0.366236	MYB-related transcription factor family
ciclev10005411m	LOC18032158	RVE6	-1.50517	-0.566787	0.582915	-0.0117772	MYB-related transcription factor family
ciclev10021199m	LOC18049129		0.083345	0.646734	1.124	-1.9527	Polycomb Group (PcG)
ciclev10030911m	LOC18044744	PRR7	0.419518	0.536233	-0.374064	0.307523	Psudo ARR transcription factor family
ciclev10031120m	LOC18044846	APRR2	0.0160612	0.274492	-0.708196	0.198351	G2-like transcription factor family, GARP
ciclev10015314m	LOC18052835	SOM	0.38957	0.223279	-1.87839	-0.427821	C3H zinc finger family
ciclev10010408m	LOC18055596		0.13612	0.0149193	-0.09916	1.88182	NAC domain transcription factor family
ciclev10003814m	LOC18040271	ANAC020	-0.0173401	-0.714214	0.830097	-0.428922	NAC domain transcription factor family
ciclev10024969m	LOC18036069	ELF3	-0.471264	0.300959	-0.679302	0.217828	ELF3
ciclev10007592m	LOC18055108	ELF3	-0.026219	0.310708	-0.471429	-0.0990041	ELF3
ciclev10024969m	LOC18036069	ELF3	-0.471264	0.300959	-0.679302	0.217828	ELF3
ciclev10007592m	LOC18055108	ELF3	-0.026219	0.310708	-0.471429	-0.0990041	ELF3
ciclev10028653m	LOC18035519	ASHR2	0.0529593	0.0601681	-0.56984	-0.402498	SET-domain transcriptional regulator family
ciclev10014974m	LOC18052229		-0.10183	0.0930176	-0.717	0.305456	SET-domain transcriptional regulator family
ciclev10001613m	LOC18041982	GRF5	0.0566537	0.411277	0.191068	0.698513	growth-regulating factor
ciclev10023952m	LOC18046323	KELP	-0.0178095	-0.333728	-0.0555737	0.117759	General Transcription
ciclev10019226m	LOC18046178	BTBD	-0.158549	-1.03872	0.415409	-0.361648	putative transcription regulator
ciclev10013712m	#N/A		0.034662	-0.0289309	-0.20915	0.360949	putative transcription regulator
ciclev10018818m	LOC18045792	Cul3	-0.123653	-0.582912	0.285529	-0.153731	putative transcription regulator
ciclev10015294m	LOC18052245	Krhp	-0.249486	-0.0730758	-0.815926	-0.0866243	putative transcription regulator ;kelch repeat-containing protein
ciclev10018788m	LOC18046925		-0.265698	0.310336	-0.00248655	-0.000586002	putative transcription regulator
ciclev10014030m	LOC18052671	Med23	-0.247975	0.269503	-0.33144	-0.190665	putative transcription regulator
ciclev10022286m	LOC18047252		-0.0404286	-0.479654	0.72587	-0.201122	putative transcription regulator
ciclev10028168m	LOC18035290		-0.396225	-0.117043	0.172875	-0.10021	putative transcription regulator
ciclev10030944m	LOC18045174		-0.495847	0.0827602	0.858809	-0.939498	putative transcription regulator
ciclev10027731m	LOC18034564		-0.329088	0.336104	-0.210089	-0.0372563	putative transcription regulator
ciclev10012852m	LOC18038570	PMZ	-0.579434	-1.05354	1.57982	-0.515161	C2H2 zinc finger family
ciclev10012712m	LOC18039488	REMs	-0.302288	-0.57902	0.0099488	-0.198829	unclassified
ciclev10013565m	#N/A		-0.0736829	0.230179	-0.468286	-0.122776	unclassified
ciclev10020922m	LOC18046081	FBP	-0.26134	-0.580216	0.142947	0.0473593	unclassified
ciclev10023762m	LOC18046404		-0.164115	-0.57646	0.368742	0.0398084	unclassified
ciclev10008511m	LOC18055285	MTERF9	-0.374517	0.0101474	-0.589425	-0.0111068	unclassified
ciclev10000185m	LOC18040440	SEU	-0.103586	0.370985	-0.188469	0.0595906	C2H2 zinc finger family
ciclev10025395m	LOC18036585	aspartyl protease	0.573643	0.591379	-0.300639	0.111238	unclassified
ciclev10002292m	LOC18040293		-0.795295	-0.403034	-0.296794	0.341122	unclassified
ciclev10011159m	LOC18039192	S-acyltransferase	-0.0603628	-0.775282	1.42364	-0.830274	unclassified
ciclev10000009m	LOC18042948		-0.039575	0.428719	-0.239161	-0.221706	unclassified
ciclev10006916m	LOC18031579	SAP1	2.35591	0.830485	#N/A	-2.60995	unclassified
ciclev10025261m	LOC18036233	GPI1	-0.145172	-0.0339829	-0.427592	-0.381832	phosphatidylinositol N-acetylglucosaminyltransferase
ciclev10006640m	LOC18032520	MTERF4	0.25091	0.354243	-0.475748	0.247932	unclassified
ciclev10013630m	LOC18039428	L-DES	-1.49569	1.74257	-2.36154	-0.0975623	unclassified
ciclev10022558m	LOC18046654	SAP1	0.206885	-0.349089	0.126414	-0.206576	unclassified
ciclev10030728m	LOC18043731	ZC3H53	-0.491467	0.272394	-0.870553	0.532081	unclassified
ciclev10022649m	LOC18046727	SAP18	0.121911	-0.448961	0.44508	0.147972	unclassified
ciclev10029439m	LOC18035611	SAP3	-0.0381581	-1.52667	1.15506	-0.579053	unclassified
ciclev10022286m	LOC18047252		-0.0404286	-0.479654	0.72587	-0.201122	putative transcription regulator
ciclev10001449m	LOC18042508	0	0.469961	-0.259831	0.0961441	0.157837	unclassified
ciclev10013228m	LOC18039915	ZFPs	-0.195184	0.172433	-0.260667	0.356816	unclassified
ciclev10033462m	LOC18043405		-0.438503	0.589466	-0.0596052	-0.0730758	unclassified
ciclev10025727m	LOC18036738		-0.473724	0.262888	-0.116497	0.614772	unclassified
ciclev10005899m	LOC18033293	REMs	-0.128351	0.0950516	-0.166223	0.458838	unclassified
ciclev10014853m	LOC18052303		0.37954	0.468631	-0.814592	0.447908	unclassified
ciclev10012147m	LOC18038917	MTEF1	-0.312463	0.402591	-1.05429	0.457619	unclassified
ciclev10031705m	LOC18043672	aspartyl protease	-0.2825	-1.85202	2.81947	-0.15406	unclassified
ciclev10015532m	LOC18052978		0.00348889	0.698786	-0.530262	0.233418	unclassified
ciclev10007734m	LOC18055811	TIP1	0.289988	-0.00589691	0.240155	-0.286721	unclassified
Details regarding the DEGs used for the mapman，Venn and trend analysis in HP and HPP plants
GeneID	HP_45 DAF	HP_90DAF	HP_135 DAF	HP_180 DAF	Gene name	Symbol	Description	KEGG_PATHWAY	GO Component	GO Function	GO Process
Details regarding the DEGs used for the trend analysis in HP
Profile 0
CICLE_v10015870mg	2876.6	1290.06	298.221	46.7273	LOC18050743	PRXR1	peroxidase 42(LOC18050743)	cic00940:Phenylpropanoid biosynthesis,cic01100:Metabolic pathways,cic01110:Biosynthesis of secondary metabolites,	GO:0005576~extracellular region,	GO:0004601~peroxidase activity,GO:0020037~heme binding,GO:0046872~metal ion binding,	GO:0006979~response to oxidative stress,GO:0042744~hydrogen peroxide catabolic process,
CICLE_v10029386mg	2563.25	698.348	425.356	320.381	LOC18033883	ROC3	peptidyl-prolyl cis-trans isomerase(LOC18033883)	0	0	GO:0003755~peptidyl-prolyl cis-trans isomerase activity,	GO:0006457~protein folding,
CICLE_v10027168mg	700.192	569.142	504.189	297.736	CICLE_v10027168mg		Uncharacterized protein(CICLE_v10027168mg)	#N/A	#N/A	#N/A	#N/A
CICLE_v10030930mg	536.618	409.756	312.786	266.351	LOC18043481	PGL3	polygalacturonase 1 beta-like protein 3(LOC18043481)	#N/A	#N/A	#N/A	#N/A
CICLE_v10008946mg	806.817	393.577	211.615	163.557	LOC18055074	probable E3 ubiquitin-protein ligase RZFP34	probable E3 ubiquitin-protein ligase RZFP34(LOC18055074)	cic04120:Ubiquitin mediated proteolysis,	0	GO:0008270~zinc ion binding,	0
CICLE_v10013114mg	1583.05	4.43742	0.351445	0.0572697	LOC18039872	LTP6	non-specific lipid-transfer protein 1(LOC18039872)	0	0	GO:0008289~lipid binding,	GO:0006869~lipid transport,
CICLE_v10012786mg	1140.73	72.8504	16.6181	0.227209	LOC18039760	GASA14	gibberellin-regulated protein 14(LOC18039760)	0	GO:0005576~extracellular region,	0	GO:0009740~gibberellic acid mediated signaling pathway,
CICLE_v10026739mg	424.881	278.284	230.616	147.123	LOC18042122	histone H3.3	histone H3.3(LOC18042122)	0	GO:0000786~nucleosome,GO:0005634~nucleus,	GO:0003677~DNA binding,GO:0046982~protein heterodimerization activity,	0
CICLE_v10029695mg	580.082	287.912	87.8868	3.82408	LOC18033848	GASA7	snakin-1(LOC18033848)	0	GO:0005576~extracellular region,	0	GO:0009740~gibberellic acid mediated signaling pathway,
CICLE_v10007810mg	514.397	238.344	181.012	142.404	LOC18055432	ATNADP-ME3	NADP-dependent malic enzyme(LOC18055432)	cic00620:Pyruvate metabolism,cic00710:Carbon fixation in photosynthetic organisms,cic01100:Metabolic pathways,cic01200:Carbon metabolism,	0	GO:0004471~malate dehydrogenase (decarboxylating) (NAD+) activity,GO:0046872~metal ion binding,GO:0051287~NAD binding,	0
CICLE_v10029378mg	723.296	273.303	18.0156	0.523125	LOC18034542	HPS	uncharacterized LOC18034542(LOC18034542)	#N/A	#N/A	#N/A	#N/A
CICLE_v10011766mg	437.372	349.683	74.9466	5.468	LOC18039174	extensin	extensin(LOC18039174)	#N/A	#N/A	#N/A	#N/A
CICLE_v10009484mg	314.94	344.413	136.962	65.2639	LOC18054028	ATERF-4	ethylene-responsive transcription factor 4(LOC18054028)	0	GO:0005634~nucleus,	GO:0003677~DNA binding,GO:0003700~transcription factor activity, sequence-specific DNA binding,	0
CICLE_v10017274mg	177.875	513.297	0.336734	0	LOC18052579	putative lipid-transfer protein DIR1	putative lipid-transfer protein DIR1(LOC18052579)	0	0	GO:0005504~fatty acid binding,	GO:0009627~systemic acquired resistance,
CICLE_v10029003mg	371.925	284.549	54.0992	2.84693	LOC18034159	PIP3	probable aquaporin PIP2-8(LOC18034159)	0	GO:0016021~integral component of membrane,	GO:0015267~channel activity,	0
CICLE_v10024934mg	409.887	179.74	104.665	12.7889	LOC18037544	SBT1.5	subtilisin-like protease SBT1.5(LOC18037544)	0	0	GO:0004252~serine-type endopeptidase activity,	0
CICLE_v10031896mg	325.59	192.879	105.392	20.5504	LOC18045536	DNA damage-repair/toleration protein DRT100	DNA damage-repair/toleration protein DRT100(LOC18045536)	#N/A	#N/A	#N/A	#N/A
CICLE_v10015535mg	581.728	30.268	1.46012	0.307855	LOC18051925	CHS	chalcone synthase 2(LOC18051925)	cic00941:Flavonoid biosynthesis,cic00960:Tropane, piperidine and pyridine alkaloid biosynthesis,cic01100:Metabolic pathways,cic01110:Biosynthesis of secondary metabolites,cic04712:Circadian rhythm - plant,	0	GO:0016747~transferase activity, transferring acyl groups other than amino-acyl groups,	GO:0009058~biosynthetic process,
CICLE_v10000600mg	221.972	161.726	145.012	70.6488	LOC18040647	ATGH9A1	endoglucanase 25(LOC18040647)	cic00500:Starch and sucrose metabolism,cic01100:Metabolic pathways,	GO:0016021~integral component of membrane,	GO:0008810~cellulase activity,	GO:0030245~cellulose catabolic process,
CICLE_v10032525mg	203.818	186.786	93.0986	28.2674	LOC18045308	protein CDI	protein CDI(LOC18045308)	#N/A	#N/A	#N/A	#N/A
CICLE_v10028372mg	251.603	116.945	110.372	45.1219	LOC18035509	glucan endo-1,3-beta-glucosidase 7	glucan endo-1,3-beta-glucosidase 7(LOC18035509)	0	0	GO:0042973~glucan endo-1,3-beta-D-glucosidase activity,	GO:0005975~carbohydrate metabolic process,
CICLE_v10025148mg	347.948	114.129	46.5357	3.96266	LOC18035874	PGDH	D-3-phosphoglycerate dehydrogenase 2, chloroplastic(LOC18035874)	cic00260:Glycine, serine and threonine metabolism,cic00270:Cysteine and methionine metabolism,cic01100:Metabolic pathways,cic01110:Biosynthesis of secondary metabolites,cic01200:Carbon metabolism,cic01230:Biosynthesis of amino acids,	0	GO:0004617~phosphoglycerate dehydrogenase activity,GO:0051287~NAD binding,	GO:0006564~L-serine biosynthetic process,
CICLE_v10012390mg	157.004	158.745	103.212	64.5993	LOC18038544	HIR2	hypersensitive-induced response protein 1(LOC18038544)	#N/A	#N/A	#N/A	#N/A
CICLE_v10014829mg	284.575	134.812	41.0983	13.9158	LOC18051749	MEE23	berberine bridge enzyme-like 13(LOC18051749)	cic00940:Phenylpropanoid biosynthesis,cic01100:Metabolic pathways,cic01110:Biosynthesis of secondary metabolites,	GO:0005576~extracellular region,GO:0005618~cell wall,	GO:0016491~oxidoreductase activity,GO:0071949~FAD binding,	0
CICLE_v10007806mg	238.262	156.021	52.7294	8.52441	LOC18055590	ATPME3	pectinesterase(LOC18055590)	cic00040:Pentose and glucuronate interconversions,cic01100:Metabolic pathways,	GO:0016021~integral component of membrane,	GO:0004857~enzyme inhibitor activity,GO:0030599~pectinesterase activity,GO:0045330~aspartyl esterase activity,	GO:0042545~cell wall modification,GO:0045490~pectin catabolic process,
CICLE_v10026169mg	203.344	133.439	97.4882	44.6233	LOC18036163	uncharacterized LOC18036163	uncharacterized LOC18036163(LOC18036163)	#N/A	#N/A	#N/A	#N/A
CICLE_v10022266mg	214.453	168.069	57.473	8.4656	LOC18047136	CASP-like protein 2A1	CASP-like protein 2A1(LOC18047136)	0	GO:0005886~plasma membrane,GO:0016021~integral component of membrane,	0	0
CICLE_v10016129mg	305.074	66.9097	23.9886	0.64473	LOC18053095	XTH9	xyloglucan endotransglucosylase/hydrolase protein 9(LOC18053095)	0	GO:0005618~cell wall,GO:0048046~apoplast,	GO:0004553~hydrolase activity, hydrolyzing O-glycosyl compounds,GO:0016762~xyloglucan:xyloglucosyl transferase activity,	GO:0006073~cellular glucan metabolic process,GO:0009834~plant-type secondary cell wall biogenesis,GO:0010411~xyloglucan metabolic process,GO:0071555~cell wall organization,
CICLE_v10017041mg	213.666	143.632	51.5	12.1629	LOC18052684	PCR2	protein PLANT CADMIUM RESISTANCE 2(LOC18052684)	0	GO:0016021~integral component of membrane,	0	0
CICLE_v10026013mg	161.619	113.005	92.1504	40.4079	LOC18037813	ATHB6	homeobox-leucine zipper protein ATHB-6(LOC18037813)	0	GO:0005634~nucleus,	GO:0000981~RNA polymerase II transcription factor activity, sequence-specific DNA binding,GO:0043565~sequence-specific DNA binding,	0
CICLE_v10011949mg	159.736	102.594	58.1202	34.5597	LOC18038227	FAD2	delta(12)-fatty-acid desaturase FAD2(LOC18038227)	cic01040:Biosynthesis of unsaturated fatty acids,cic01100:Metabolic pathways,cic01212:Fatty acid metabolism,	GO:0016021~integral component of membrane,	GO:0016717~oxidoreductase activity, acting on paired donors, with oxidation of a pair of donors resulting in the reduction of molecular oxygen to two molecules of water,	GO:0006636~unsaturated fatty acid biosynthetic process,
CICLE_v10027859mg	197.862	101.025	81.4409	38.0294	LOC18034332	SLP2	subtilisin-like protease SBT1.6(LOC18034332)	0	0	GO:0004252~serine-type endopeptidase activity,	0
CICLE_v10033127mg	130.501	104.965	79.5435	53.6222	CICLE_v10033127mg		Uncharacterized protein(CICLE_v10033127mg)	#N/A	#N/A	#N/A	#N/A
CICLE_v10025880mg	177.937	103.672	54.9221	8.43552	LOC18036756	uncharacterized LOC18036756	uncharacterized LOC18036756(LOC18036756)	#N/A	#N/A	#N/A	#N/A
CICLE_v10002540mg	255.038	70.7749	27.2985	0.857219	LOC18042776	WLIM1	LIM domain-containing protein WLIM1(LOC18042776)	0	0	GO:0046872~metal ion binding,	0
CICLE_v10016200mg	212.907	107.751	26.8655	1.93733	LOC18051609	protein E6	protein E6(LOC18051609)	#N/A	#N/A	#N/A	#N/A
CICLE_v10014204mg	194.188	73.2832	29.7986	6.782	LOC18053048	LOX2	linoleate 13S-lipoxygenase 2-1, chloroplastic(LOC18053048)	cic00591:Linoleic acid metabolism,cic00592:alpha-Linolenic acid metabolism,cic01100:Metabolic pathways,cic01110:Biosynthesis of secondary metabolites,	0	GO:0016702~oxidoreductase activity, acting on single donors with incorporation of molecular oxygen, incorporation of two atoms of oxygen,GO:0046872~metal ion binding,	GO:0006633~fatty acid biosynthetic process,GO:0031408~oxylipin biosynthetic process,
CICLE_v10004940mg	108.761	105.584	81.0547	50.7031	LOC18032369	uncharacterized LOC18032369	uncharacterized LOC18032369(LOC18032369)	0	GO:0016021~integral component of membrane,	GO:0008270~zinc ion binding,	0
CICLE_v10022041mg	237.155	10.4948	0.0361936	0	LOC18049576	kunitz trypsin inhibitor 2	kunitz trypsin inhibitor 2(LOC18049576)	0	0	GO:0004866~endopeptidase inhibitor activity,	0
CICLE_v10027598mg	161.841	89.0953	49.35	26.9392	LOC18037404	uncharacterized LOC18037404	uncharacterized LOC18037404(LOC18037404)	0	GO:0005768~endosome,GO:0005802~trans-Golgi network,GO:0016021~integral component of membrane,	0	0
CICLE_v10018965mg	120.855	106.242	57.7002	40.9966	LOC18047932	ATCIMS	5-methyltetrahydropteroyltriglutamate--homocysteine methyltransferase 1(LOC18047932)	cic00270:Cysteine and methionine metabolism,cic00450:Selenocompound metabolism,cic01100:Metabolic pathways,cic01110:Biosynthesis of secondary metabolites,cic01230:Biosynthesis of amino acids,	0	GO:0003871~5-methyltetrahydropteroyltriglutamate-homocysteine S-methyltransferase activity,GO:0008270~zinc ion binding,	GO:0009086~methionine biosynthetic process,GO:0032259~methylation,
CICLE_v10022230mg	186.66	90.2107	25.3751	8.24452	LOC18049028	PDCB3	PLASMODESMATA CALLOSE-BINDING PROTEIN 3(LOC18049028)	0	GO:0016021~integral component of membrane,	0	0
CICLE_v10014733mg	335.738	14.4593	1.70152	0	LOC18050900	L-ascorbate oxidase	L-ascorbate oxidase(LOC18050900)	cic00053:Ascorbate and aldarate metabolism,cic01100:Metabolic pathways,	GO:0005576~extracellular region,	GO:0005507~copper ion binding,GO:0008447~L-ascorbate oxidase activity,	0
CICLE_v10012128mg	121.626	99.8682	54.7716	44.5995	LOC18039268	ADK2	adenosine kinase 2(LOC18039268)	cic00230:Purine metabolism,cic01100:Metabolic pathways,	0	GO:0004001~adenosine kinase activity,	GO:0006166~purine ribonucleoside salvage,GO:0044209~AMP salvage,
CICLE_v10026585mg	193.343	56.8721	21.557	21.2989	LOC18036380	FLZ6	uncharacterized LOC18036380(LOC18036380)	#N/A	#N/A	#N/A	#N/A
CICLE_v10000103mg	164.972	78.3942	42.1625	11.5692	LOC18042773	CESA9	cellulose synthase A catalytic subunit 2 [UDP-forming](LOC18042773)	0	GO:0005886~plasma membrane,GO:0016021~integral component of membrane,	GO:0016760~cellulose synthase (UDP-forming) activity,GO:0046872~metal ion binding,	GO:0030244~cellulose biosynthetic process,GO:0071555~cell wall organization,
CICLE_v10002813mg	129.084	79.097	47.0416	32.5826	LOC18042280	classical arabinogalactan protein 10	classical arabinogalactan protein 10(LOC18042280)	#N/A	#N/A	#N/A	#N/A
CICLE_v10009567mg	169.138	79.6506	1.20323	0.0249333	LOC18055824	36.4 kDa proline-rich protein	36.4 kDa proline-rich protein(LOC18055824)	#N/A	#N/A	#N/A	#N/A
CICLE_v10030251mg	154.414	66.7064	46.4863	8.5508	CICLE_v10030251mg		Uncharacterized protein(CICLE_v10030251mg)	#N/A	#N/A	#N/A	#N/A
CICLE_v10013023mg	90.0685	83.0713	64.9895	39.2823	LOC18038141	HTA12	histone H2A(LOC18038141)	0	GO:0000786~nucleosome,GO:0005634~nucleus,	GO:0003677~DNA binding,GO:0046982~protein heterodimerization activity,	0
ENSRNAG00050209839	113.726	67	44.2992	18.1129	#N/A	#N/A	#N/A	#N/A	#N/A	#N/A	#N/A
CICLE_v10014741mg	89.4064	86.6229	57.8252	44.6198	LOC18051626	ADG1	glucose-1-phosphate adenylyltransferase small subunit 2, chloroplastic(LOC18051626)	cic00500:Starch and sucrose metabolism,cic00520:Amino sugar and nucleotide sugar metabolism,cic01100:Metabolic pathways,cic01110:Biosynthesis of secondary metabolites,cic01250:Biosynthesis of nucleotide sugars,	GO:0009507~chloroplast,	GO:0005524~ATP binding,GO:0008878~glucose-1-phosphate adenylyltransferase activity,	GO:0005978~glycogen biosynthetic process,GO:0019252~starch biosynthetic process,
CICLE_v10020512mg	97.31	102.021	47.8093	26.5183	LOC18049377	uncharacterized LOC18049377	uncharacterized LOC18049377(LOC18049377)	#N/A	#N/A	#N/A	#N/A
CICLE_v10015338mg	115.781	71.8784	32.5866	3.94599	LOC18050440	uncharacterized LOC18050440	uncharacterized LOC18050440(LOC18050440)	#N/A	#N/A	#N/A	#N/A
CICLE_v10002741mg	83.8588	74.5577	59.2189	36.5616	LOC18040334	AHUS5	SUMO-conjugating enzyme SCE1(LOC18040334)	cic03013:Nucleocytoplasmic transport,cic04120:Ubiquitin mediated proteolysis,	0	GO:0005524~ATP binding,GO:0016740~transferase activity,	0
CICLE_v10015583mg	166.515	92.3273	6.51163	0.0668213	LOC18050679	GDSL esterase/lipase At3g27950	GDSL esterase/lipase At3g27950(LOC18050679)	0	GO:0016021~integral component of membrane,	GO:0016788~hydrolase activity, acting on ester bonds,	0
CICLE_v10020097mg	79.1126	74.8407	53.1057	33.6747	LOC18046667	COB	protein COBRA(LOC18046667)	0	GO:0031225~anchored component of membrane,	0	GO:0010215~cellulose microfibril organization,
CICLE_v10029640mg	102.518	77.7229	47.5696	24.8789	LOC18054119	histone H4	histone H4(LOC18054119)	0	GO:0000786~nucleosome,GO:0005634~nucleus,	GO:0003677~DNA binding,GO:0046982~protein heterodimerization activity,	0
CICLE_v10031082mg	106.009	66.996	36.2571	36.674	LOC18044125	WEB family protein At2g40480	WEB family protein At2g40480(LOC18044125)	#N/A	#N/A	#N/A	#N/A
CICLE_v10020946mg	89.1249	66.2032	51.6912	35.8543	LOC18048190	palmitoyl-protein thioesterase 1	palmitoyl-protein thioesterase 1(LOC18048190)	cic00062:Fatty acid elongation,cic01100:Metabolic pathways,cic01212:Fatty acid metabolism,	0	GO:0098599~palmitoyl hydrolase activity,	0
CICLE_v10022906mg	316.785	5.80756	0.138234	0	LOC18046254	inhibitor of trypsin and hageman factor	inhibitor of trypsin and hageman factor(LOC18046254)	0	0	GO:0004867~serine-type endopeptidase inhibitor activity,	GO:0009611~response to wounding,
CICLE_v10028964mg	343.86	41.938	4.93688	0.686878	LOC18034517	ATHCHIB	endochitinase(LOC18034517)	cic00520:Amino sugar and nucleotide sugar metabolism,cic01100:Metabolic pathways,cic04016:MAPK signaling pathway - plant,	0	GO:0004568~chitinase activity,	GO:0005975~carbohydrate metabolic process,GO:0006032~chitin catabolic process,GO:0016998~cell wall macromolecule catabolic process,
CICLE_v10031415mg	186.837	38.2513	6.94018	0.0419709	LOC18044336	scpl35	serine carboxypeptidase-like 35(LOC18044336)	0	GO:0005576~extracellular region,	GO:0004185~serine-type carboxypeptidase activity,	0
CICLE_v10030131mg	104.812	62.3934	55.1056	18.1326	CICLE_v10030131mg	SBT3.8	Uncharacterized protein(CICLE_v10030131mg)	0	0	GO:0004252~serine-type endopeptidase activity,	0
CICLE_v10027728mg	92.6171	67.821	35.2537	22.1759	LOC18034481	kinesin-like protein KIN-5D	kinesin-like protein KIN-5D(LOC18034481)	0	0	GO:0005524~ATP binding,GO:0008017~microtubule binding,GO:1990939~ATP-dependent microtubule motor activity,	GO:0007018~microtubule-based movement,
CICLE_v10032615mg	147.307	56.6945	18.5492	23.7146	LOC18044967	AIR12	auxin-induced in root cultures protein 12(LOC18044967)	0	GO:0016021~integral component of membrane,	0	0
CICLE_v10007823mg	97.2968	59.6931	49.3547	16.879	LOC18054356	ATMAP65-1	65-kDa microtubule-associated protein 1(LOC18054356)	0	GO:0005874~microtubule,	GO:0008017~microtubule binding,	GO:0000226~microtubule cytoskeleton organization,
CICLE_v10019511mg	78.2002	61.4319	50.0117	37.348	LOC18048602	protein NUCLEAR FUSION DEFECTIVE 4	protein NUCLEAR FUSION DEFECTIVE 4(LOC18048602)	0	GO:0016021~integral component of membrane,	GO:0022857~transmembrane transporter activity,	0
CICLE_v10010777mg	81.4293	60.9476	42.2061	21.8325	CICLE_v10010777mg		Uncharacterized protein(CICLE_v10010777mg)	#N/A	#N/A	#N/A	#N/A
CICLE_v10001212mg	103.586	49.6771	1.22378	0.08512	LOC18040857	aspartyl protease AED3	aspartyl protease AED3(LOC18040857)	0	0	GO:0004190~aspartic-type endopeptidase activity,	0
novel.1565	3197.12	1507.85	1900.41	868.907	#N/A	#N/A	#N/A	#N/A	#N/A	#N/A	#N/A
novel.229	700.53	180.044	6.62237	0.0803002	#N/A	#N/A	#N/A	#N/A	#N/A	#N/A	#N/A
novel.1547	79.0268	66.7665	39.6627	16.5989	#N/A	#N/A	#N/A	#N/A	#N/A	#N/A	#N/A
CICLE_v10015086mg	146.972	37.3131	7.31131	1.04571	LOC18050517	glucan endo-1,3-beta-glucosidase 12	glucan endo-1,3-beta-glucosidase 12(LOC18050517)	0	0	GO:0042973~glucan endo-1,3-beta-D-glucosidase activity,	GO:0005975~carbohydrate metabolic process,
CICLE_v10009569mg	56.2815	101.846	0.228339	0	LOC18054168	pathogenesis-related protein PR-1	pathogenesis-related protein PR-1(LOC18054168)	0	GO:0005576~extracellular region,	0	GO:0006952~defense response,GO:0009607~response to biotic stimulus,
CICLE_v10025320mg	79.4705	53.0981	54.6794	28.9901	LOC18036729	CLK4-associating serine/arginine rich protein	CLK4-associating serine/arginine rich protein(LOC18036729)	#N/A	#N/A	#N/A	#N/A
CICLE_v10018930mg	72.0718	55.7546	41.1419	24.9692	LOC18048881	NRG2	nitrate regulatory gene2 protein(LOC18048881)	#N/A	#N/A	#N/A	#N/A
CICLE_v10026525mg	87.1813	58.0869	24.2966	3.55813	LOC18036266	uncharacterized LOC18036266	uncharacterized LOC18036266(LOC18036266)	#N/A	#N/A	#N/A	#N/A
CICLE_v10021319mg	69.8253	54.2192	34.6933	32.1835	LOC18048981	KNAT7	homeobox protein HD1(LOC18048981)	0	GO:0005634~nucleus,	GO:0003677~DNA binding,	GO:0006355~regulation of transcription, DNA-templated,
CICLE_v10011271mg	75.4774	46.0854	48.912	26.4572	LOC18039733	PI4KG7	phosphatidylinositol 4-kinase gamma 5(LOC18039733)	0	0	GO:0004430~1-phosphatidylinositol 4-kinase activity,	0
CICLE_v10014625mg	65.7203	49.1169	49.2594	28.1057	LOC18052911	ATMAP70-1	microtubule-associated protein 70-2(LOC18052911)	0	0	GO:0008017~microtubule binding,	GO:0007010~cytoskeleton organization,
CICLE_v10027985mg	75.092	47.1465	36.9034	33.8438	LOC18035248	RNA-binding protein 39	RNA-binding protein 39(LOC18035248)	0	GO:0005634~nucleus,	GO:0003723~RNA binding,	GO:0006397~mRNA processing,
CICLE_v10004240mg	74.4418	48.5178	49.9672	27.3749	CICLE_v10004240mg	PXM16	Uncharacterized protein(CICLE_v10004240mg)	0	0	GO:0008237~metallopeptidase activity,GO:0046872~metal ion binding,	0
CICLE_v10008681mg	81.5057	59.9349	33.8957	14.9213	LOC18054105	AFR	F-box protein AFR(LOC18054105)	0	0	0	GO:0009585~red, far-red light phototransduction,
CICLE_v10032896mg	66.6364	70.9563	35.571	17.6422	LOC18044958	uncharacterized protein F37A4.2	uncharacterized protein F37A4.2(LOC18044958)	#N/A	#N/A	#N/A	#N/A
CICLE_v10014418mg	72.3206	57.5333	31.757	12.3544	LOC18050698	SRF8	protein STRUBBELIG-RECEPTOR FAMILY 8(LOC18050698)	0	GO:0005886~plasma membrane,GO:0016021~integral component of membrane,	GO:0004672~protein kinase activity,GO:0005524~ATP binding,	0
CICLE_v10016063mg	106.357	30.2143	17.4654	0.755126	LOC18051835	dnaJ homolog subfamily B member 13	dnaJ homolog subfamily B member 13(LOC18051835)	0	0	GO:0051082~unfolded protein binding,	GO:0006457~protein folding,
CICLE_v10018477mg	109.226	32.5356	12.0811	12.158	LOC18047578	GMI1	uncharacterized LOC18047578(LOC18047578)	#N/A	#N/A	#N/A	#N/A
CICLE_v10022211mg	223.494	2.89549	0.623129	0	LOC18046255	KTI2	21 kDa seed protein(LOC18046255)	0	0	GO:0004866~endopeptidase inhibitor activity,	0
CICLE_v10007522mg	65.2222	43.0155	38.2086	19.884	LOC18055454	GBF-interacting protein 1	GBF-interacting protein 1(LOC18055454)	#N/A	#N/A	#N/A	#N/A
CICLE_v100237231mg	88.2451	44.6309	10.5171	3.00047	LOC18050261	pectinesterase	pectinesterase(LOC18050261)	cic00040:Pentose and glucuronate interconversions,cic01100:Metabolic pathways,	0	GO:0004857~enzyme inhibitor activity,GO:0030599~pectinesterase activity,GO:0045330~aspartyl esterase activity,	GO:0042545~cell wall modification,GO:0045490~pectin catabolic process,
CICLE_v10033901mg	61.4195	74.168	10.4342	2.31498	LOC18044497	BTB/POZ domain-containing protein At1g50280	BTB/POZ domain-containing protein At1g50280(LOC18044497)	0	0	0	GO:0016567~protein ubiquitination,
CICLE_v10004709mg	116.258	34.0084	9.62191	0.23512	LOC18032157	HIPP32	heavy metal-associated isoprenylated plant protein 32(LOC18032157)	0	0	GO:0046872~metal ion binding,	0
CICLE_v10025873mg	106.25	35.4166	21.0533	11.6897	LOC18035887	IAA9	auxin-responsive protein IAA9(LOC18035887)	cic04075:Plant hormone signal transduction,	GO:0005634~nucleus,	0	GO:0006355~regulation of transcription, DNA-templated,GO:0009734~auxin-activated signaling pathway,
CICLE_v10027032mg	119.909	33.7517	2.35831	0.166391	LOC18037049	EPIDERMAL PATTERNING FACTOR-like protein 8	EPIDERMAL PATTERNING FACTOR-like protein 8(LOC18037049)	0	GO:0005576~extracellular region,	0	GO:0010052~guard cell differentiation,
CICLE_v10030647mg	64.3129	44.7528	42.5473	19.7347	LOC18043794	RNA-binding protein 25	RNA-binding protein 25(LOC18043794)	cic03040:Spliceosome,	0	GO:0003723~RNA binding,	GO:0006397~mRNA processing,
CICLE_v10023949mg	149.877	93.3552	3.28819	0.0737302	CICLE_v10023949mg	Germin-like protein	Germin-like protein(CICLE_v10023949mg)	0	GO:0005618~cell wall,GO:0048046~apoplast,	GO:0030145~manganese ion binding,	0
CICLE_v10025009mg	63.132	43.7574	36.8463	28.2093	LOC18036334	apoptotic chromatin condensation inducer in the nucleus	apoptotic chromatin condensation inducer in the nucleus(LOC18036334)	cic03013:Nucleocytoplasmic transport,cic03015:mRNA surveillance pathway,cic03040:Spliceosome,	0	GO:0003676~nucleic acid binding,	0
CICLE_v10032119mg	86.9472	50.5837	14.7381	1.26834	LOC18045375	uncharacterized LOC18045375	uncharacterized LOC18045375(LOC18045375)	0	GO:0016021~integral component of membrane,	0	0
CICLE_v100114702mg	65.2336	45.8601	39.8402	22.1539	CICLE_v100114702mg		Uncharacterized protein(CICLE_v100114702mg)	#N/A	#N/A	#N/A	#N/A
CICLE_v10005704mg	50.7563	51.6942	37.0183	23.821	LOC18033081	phosphatidylinositol transfer protein 3	phosphatidylinositol transfer protein 3(LOC18033081)	#N/A	#N/A	#N/A	#N/A
CICLE_v10027439mg	54.3195	42.9149	38.6495	26.304	CICLE_v10027439mg	scpl29	Uncharacterized protein(CICLE_v10027439mg)	0	0	GO:0004185~serine-type carboxypeptidase activity,	0
CICLE_v10009987mg	59.5356	54.4808	31.9266	16.5992	CICLE_v10009987mg		Uncharacterized protein(CICLE_v10009987mg)	#N/A	#N/A	#N/A	#N/A
CICLE_v10014959mg	72.0963	43.623	32.799	18.1049	CICLE_v10014959mg	OEP80	Omp85 domain-containing protein(CICLE_v10014959mg)	0	GO:0009527~plastid outer membrane,	0	0
CICLE_v10012320mg	47.9846	37.3801	29.4896	22.5557	LOC18038689	CDKA;1	cell division control protein 2 homolog(LOC18038689)	0	0	GO:0004672~protein kinase activity,GO:0004674~protein serine/threonine kinase activity,GO:0005524~ATP binding,	0
CICLE_v10024844mg	104.58	38.1773	8.48294	2.71392	LOC18036701	receptor-like serine/threonine-protein kinase ALE2	receptor-like serine/threonine-protein kinase ALE2(LOC18036701)	0	GO:0016021~integral component of membrane,	GO:0004674~protein serine/threonine kinase activity,GO:0005524~ATP binding,	0
CICLE_v10006284mg	62.7045	63.3369	17.3259	4.93733	CICLE_v10006284mg		Uncharacterized protein(CICLE_v10006284mg)	#N/A	#N/A	#N/A	#N/A
CICLE_v10025717mg	59.2811	42.1667	25.0617	14.2385	LOC18037458	MSR1	protein MANNAN SYNTHESIS-RELATED 1(LOC18037458)	0	0	GO:0016740~transferase activity,	GO:0006004~fucose metabolic process,
CICLE_v10004358mg	54.0283	36.1492	25.62	27.1841	LOC18032730	LUH	transcriptional corepressor LEUNIG_HOMOLOG(LOC18032730)	0	GO:0000139~Golgi membrane,GO:0030117~membrane coat,	GO:0003714~transcription corepressor activity,GO:0005198~structural molecule activity,	GO:0006886~intracellular protein transport,GO:0016192~vesicle-mediated transport,
CICLE_v10007691mg	53.4302	31.441	30.9071	22.4929	LOC18055136	glutamic acid-rich protein	glutamic acid-rich protein(LOC18055136)	0	0	GO:0003677~DNA binding,	GO:0006325~chromatin organization,
CICLE_v10021017mg	89.3556	20.2616	13.7995	3.1647	LOC18048993	HIPP36	heavy metal-associated isoprenylated plant protein 36(LOC18048993)	0	0	GO:0046872~metal ion binding,	0
novel.522	117.58	24.7293	0.0368401	0	#N/A	#N/A	#N/A	#N/A	#N/A	#N/A	#N/A
CICLE_v10007510mg	99.4505	24.5827	5.10034	0.213671	LOC18055551	SBT1.8	subtilisin-like protease SBT1.8(LOC18055551)	0	GO:0005618~cell wall,GO:0005794~Golgi apparatus,GO:0009506~plasmodesma,	GO:0004252~serine-type endopeptidase activity,	0
CICLE_v10027280mg	49.5277	48.8041	23.2282	8.00805	LOC18036804	DTX45	protein DETOXIFICATION 45, chloroplastic(LOC18036804)	0	GO:0016021~integral component of membrane,	GO:0015297~antiporter activity,GO:0042910~xenobiotic transporter activity,	0
CICLE_v10015940mg	47.4729	43.8126	24.8462	14.3689	LOC18050845	uncharacterized GPI-anchored protein At4g28100	uncharacterized GPI-anchored protein At4g28100(LOC18050845)	#N/A	#N/A	#N/A	#N/A
CICLE_v10015641mg	49.9333	36.7112	30.9983	18.8826	LOC18053216	WD repeat-containing protein 53	WD repeat-containing protein 53(LOC18053216)	#N/A	#N/A	#N/A	#N/A
CICLE_v10033080mg	110.478	23.9887	9.7406	0.818521	LOC18044709	uncharacterized LOC18044709	uncharacterized LOC18044709(LOC18044709)	0	0	GO:0005504~fatty acid binding,	GO:0009627~systemic acquired resistance,
CICLE_v10020529mg	48.2601	35.0593	30.4846	19.5918	LOC18046983	ATPAP29	probable inactive purple acid phosphatase 29(LOC18046983)	0	0	GO:0016787~hydrolase activity,	0
CICLE_v10014186mg	67.9549	32.3128	23.0057	12.3665	LOC18050902	AGO4	protein argonaute 4(LOC18050902)	0	0	GO:0003676~nucleic acid binding,	GO:0031047~gene silencing by RNA,
CICLE_v100312211mg	49.1283	33.6823	30.0522	22.5557	LOC18043220	protein IQ-DOMAIN 31	protein IQ-DOMAIN 31(LOC18043220)	#N/A	#N/A	#N/A	#N/A
CICLE_v10030023mg	51.0249	29.1627	33.3149	16.3837	LOC18033992	putative leucine-rich repeat receptor-like serine/threonine-protein kinase At2g24130	putative leucine-rich repeat receptor-like serine/threonine-protein kinase At2g24130(LOC18033992)	#N/A	#N/A	#N/A	#N/A
CICLE_v10023024mg	52.4987	37.6778	22.4256	13.4761	CICLE_v10023024mg		Uncharacterized protein(CICLE_v10023024mg)	#N/A	#N/A	#N/A	#N/A
CICLE_v10026413mg	118.05	20.4471	4.61021	0.138309	LOC18037489	ATHK1	histidine kinase 1(LOC18037489)	0	0	0	GO:0000160~phosphorelay signal transduction system,
CICLE_v10015323mg	46.7126	34.1544	26.1979	19.7927	LOC18051080	ATSK13	shaggy-related protein kinase epsilon(LOC18051080)	0	0	GO:0005524~ATP binding,	0
CICLE_v10030362mg	49.0369	37.2008	24.4022	15.0184	LOC18035241	uncharacterized LOC18035241	uncharacterized LOC18035241(LOC18035241)	#N/A	#N/A	#N/A	#N/A
CICLE_v10019376mg	70.7236	36.954	21.8672	3.45799	LOC18047568	ATPMEPCRF	probable pectinesterase/pectinesterase inhibitor 61(LOC18047568)	0	GO:0016021~integral component of membrane,	GO:0004857~enzyme inhibitor activity,GO:0030599~pectinesterase activity,GO:0045330~aspartyl esterase activity,	GO:0042545~cell wall modification,GO:0045490~pectin catabolic process,
CICLE_v10017466mg	71.3776	33.8	24.0391	3.87278	LOC18053492	RGA1	DELLA protein GAIP-B(LOC18053492)	cic04075:Plant hormone signal transduction,	GO:0005634~nucleus,	GO:0003712~transcription cofactor activity,	GO:0009740~gibberellic acid mediated signaling pathway,
CICLE_v10017747mg	48.366	32.8445	31.3838	19.8758	LOC18053312	RECG	ATP-dependent DNA helicase homolog RECG, chloroplastic(LOC18053312)	cic03440:Homologous recombination,	0	GO:0003676~nucleic acid binding,GO:0003678~DNA helicase activity,GO:0005524~ATP binding,	GO:0006281~DNA repair,GO:0006310~DNA recombination,
CICLE_v10015097mg	70.3579	41.5435	6.44524	0.33672	LOC18051919	FLA17	fasciclin-like arabinogalactan protein 17(LOC18051919)	#N/A	#N/A	#N/A	#N/A
CICLE_v10012456mg	99.0795	15.1854	4.80154	2.93546	LOC18038171	protein LURP-one-related 10	protein LURP-one-related 10(LOC18038171)	#N/A	#N/A	#N/A	#N/A
CICLE_v10018374mg	53.9176	37.4534	28.5266	19.2926	LOC18050984	AOR	2-methylene-furan-3-one reductase(LOC18050984)	0	0	GO:0016628~oxidoreductase activity, acting on the CH-CH group of donors, NAD or NADP as acceptor,	0
CICLE_v10008263mg	49.9459	31.8052	17.4218	16.3862	LOC18053804	probable receptor-like protein kinase At1g80640	probable receptor-like protein kinase At1g80640(LOC18053804)	0	GO:0016021~integral component of membrane,	GO:0004674~protein serine/threonine kinase activity,GO:0005524~ATP binding,	0
CICLE_v10007420mg	62.6664	26.8991	24.1624	12.5595	LOC18055207	splicing factor, suppressor of white-apricot homolog	splicing factor, suppressor of white-apricot homolog(LOC18055207)	0	0	GO:0003723~RNA binding,	GO:0006396~RNA processing,
CICLE_v10026223mg	71.628	34.6165	1.4413	0.0307823	LOC18035879	acid phosphatase 1	acid phosphatase 1(LOC18035879)	0	0	GO:0003993~acid phosphatase activity,GO:0045735~nutrient reservoir activity,	0
CICLE_v10020804mg	43.0632	37.4322	25.6733	15.3428	LOC18047921	probable sugar phosphate/phosphate translocator At1g12500	probable sugar phosphate/phosphate translocator At1g12500(LOC18047921)	0	GO:0016021~integral component of membrane,	0	0
CICLE_v10028631mg	84.7084	18.1658	7.84251	1.20023	LOC18034369	uncharacterized LOC18034369	uncharacterized LOC18034369(LOC18034369)	0	GO:0016021~integral component of membrane,	0	0
CICLE_v10002391mg	49.815	44.1326	20.1686	7.45422	LOC18040696	uncharacterized LOC18040696	uncharacterized LOC18040696(LOC18040696)	0	GO:0005634~nucleus,	0	0
CICLE_v10022307mg	86.4337	26.1506	5.29888	0.420451	CICLE_v10022307mg		Uncharacterized protein(CICLE_v10022307mg)	0	GO:0016021~integral component of membrane,	0	0
CICLE_v10022793mg	62.481	24.4034	27.6705	14.0781	LOC18046168	PSBR	photosystem II 10 kDa polypeptide, chloroplastic(LOC18046168)	cic00195:Photosynthesis,cic01100:Metabolic pathways,	GO:0009535~chloroplast thylakoid membrane,GO:0009654~photosystem II oxygen evolving complex,GO:0016021~integral component of membrane,	GO:0003729~mRNA binding,	GO:0010270~photosystem II oxygen evolving complex assembly,
CICLE_v10010916mg	87.4051	23.3314	7.96351	7.24632	LOC18038750	ATPGP1	ABC transporter B family member 1(LOC18038750)	cic02010:ABC transporters,	GO:0016021~integral component of membrane,	GO:0005524~ATP binding,GO:0042626~ATPase activity, coupled to transmembrane movement of substances,	0
CICLE_v10016980mg	88.2113	15.8012	6.24315	0.212284	LOC18051557	glycine-rich protein A3	glycine-rich protein A3(LOC18051557)	#N/A	#N/A	#N/A	#N/A
CICLE_v10030659mg	47.9773	25.9589	26.4264	13.3655	LOC18044595	WEB family protein At3g02930, chloroplastic	WEB family protein At3g02930, chloroplastic(LOC18044595)	#N/A	#N/A	#N/A	#N/A
CICLE_v10010411mg	47.6216	34.1607	20.0794	11.4585	CICLE_v10010411mg		Uncharacterized protein(CICLE_v10010411mg)	#N/A	#N/A	#N/A	#N/A
CICLE_v10020061mg	47.9513	44.8767	18.9172	5.67064	LOC18045777	CHLP	geranylgeranyl diphosphate reductase, chloroplastic(LOC18045777)	cic00860:Porphyrin metabolism,cic00900:Terpenoid backbone biosynthesis,cic01100:Metabolic pathways,cic01110:Biosynthesis of secondary metabolites,	GO:0009535~chloroplast thylakoid membrane,GO:0009941~chloroplast envelope,	GO:0045550~geranylgeranyl reductase activity,	GO:0015979~photosynthesis,GO:0015995~chlorophyll biosynthetic process,
CICLE_v10032389mg	36.5709	43.7252	20.1807	10.4599	LOC18045355	tropinone reductase homolog At5g06060	tropinone reductase homolog At5g06060(LOC18045355)	cic00960:Tropane, piperidine and pyridine alkaloid biosynthesis,cic01100:Metabolic pathways,cic01110:Biosynthesis of secondary metabolites,	0	GO:0016491~oxidoreductase activity,	0
CICLE_v10008836mg	66.994	43.6928	15.6084	9.8172	LOC18054113	WRKY11	probable WRKY transcription factor 17(LOC18054113)	0	GO:0005634~nucleus,	GO:0003700~transcription factor activity, sequence-specific DNA binding,GO:0043565~sequence-specific DNA binding,	0
CICLE_v10011065mg	70.7341	26.8831	10.8839	12.9289	LOC18039286	ARF8	auxin response factor 8(LOC18039286)	0	GO:0005634~nucleus,	GO:0000976~transcription regulatory region sequence-specific DNA binding,GO:0003677~DNA binding,	GO:0006355~regulation of transcription, DNA-templated,GO:0009734~auxin-activated signaling pathway,GO:0009908~flower development,
CICLE_v10029149mg	93.1971	9.50345	4.06793	0.140954	LOC18035225	osmotin-like protein	osmotin-like protein(LOC18035225)	#N/A	#N/A	#N/A	#N/A
CICLE_v10029986mg	49.3732	43.7533	11.7115	2.7873	CICLE_v10029986mg	EFG_C domain-containing protein	EFG_C domain-containing protein(CICLE_v10029986mg)	#N/A	#N/A	#N/A	#N/A
CICLE_v10013535mg	42.8331	32.1635	22.9569	13.5865	CICLE_v10013535mg	HGL1	Uncharacterized protein(CICLE_v10013535mg)	0	0	GO:0004553~hydrolase activity, hydrolyzing O-glycosyl compounds,	GO:0005975~carbohydrate metabolic process,
CICLE_v10010975mg	45.8372	28.4623	20.3972	18.2958	LOC18039794	PHS1	alpha-1,4 glucan phosphorylase L isozyme, chloroplastic/amyloplastic(LOC18039794)	cic00500:Starch and sucrose metabolism,cic01100:Metabolic pathways,cic01110:Biosynthesis of secondary metabolites,	0	GO:0008184~glycogen phosphorylase activity,GO:0030170~pyridoxal phosphate binding,	GO:0005975~carbohydrate metabolic process,
CICLE_v10023309mg	60.441	25.9825	12.7861	14.8774	LOC18048181	LUH	transcriptional corepressor LEUNIG_HOMOLOG(LOC18048181)	0	0	GO:0003714~transcription corepressor activity,	0
CICLE_v10003455mg	43.15	24.6614	25.6742	16.2998	LOC18040664	ATARI1	probable E3 ubiquitin-protein ligase ARI2(LOC18040664)	0	0	GO:0004842~ubiquitin-protein transferase activity,GO:0046872~metal ion binding,	0
CICLE_v10014609mg	42.8716	26.3911	20.1013	14.2832	LOC18053448	AtRLP4	receptor-like protein kinase At3g21340(LOC18053448)	0	GO:0016021~integral component of membrane,	0	0
CICLE_v10029987mg	41.3256	26.6241	16.3319	11.9201	CICLE_v10029987mg		Uncharacterized protein(CICLE_v10029987mg)	0	GO:0016021~integral component of membrane,	0	0
CICLE_v10012455mg	54.2376	22.0574	5.83079	4.10901	LOC18038754	SDR3B	tropinone reductase-like 1(LOC18038754)	0	0	GO:0016491~oxidoreductase activity,	0
CICLE_v10030677mg	60.7542	30.9046	11.6621	3.58847	LOC18043858	probable LRR receptor-like serine/threonine-protein kinase At1g67720	probable LRR receptor-like serine/threonine-protein kinase At1g67720(LOC18043858)	0	GO:0016021~integral component of membrane,	GO:0004674~protein serine/threonine kinase activity,GO:0004713~protein tyrosine kinase activity,GO:0005524~ATP binding,	0
CICLE_v10019694mg	41.7561	30.1246	17.8427	5.95447	LOC18048149	uncharacterized LOC18048149	uncharacterized LOC18048149(LOC18048149)	0	GO:0016021~integral component of membrane,	0	0
CICLE_v10010299mg	40.2735	27.7948	22.6622	17.3557	LOC18054259	CPL4	RNA polymerase II C-terminal domain phosphatase-like 4(LOC18054259)	0	0	GO:0008420~CTD phosphatase activity,	GO:0070940~dephosphorylation of RNA polymerase II C-terminal domain,
CICLE_v10011643mg	41.2699	23.6768	23.2975	16.6366	LOC18039261	iqd2	protein IQ-DOMAIN 1(LOC18039261)	#N/A	#N/A	#N/A	#N/A
CICLE_v10019637mg	28.8636	24.5675	20.87	14.3608	LOC18050323	TT7	flavonoid 3'-monooxygenase(LOC18050323)	cic00941:Flavonoid biosynthesis,cic00944:Flavone and flavonol biosynthesis,cic01100:Metabolic pathways,cic01110:Biosynthesis of secondary metabolites,	GO:0016021~integral component of membrane,	GO:0004497~monooxygenase activity,GO:0005506~iron ion binding,GO:0016705~oxidoreductase activity, acting on paired donors, with incorporation or reduction of molecular oxygen,GO:0020037~heme binding,	GO:0009733~response to auxin,
CICLE_v10010257mg	40.4032	27.6134	23.1081	11.4458	CICLE_v10010257mg	CDPK19	Uncharacterized protein(CICLE_v10010257mg)	0	GO:0016021~integral component of membrane,	GO:0004672~protein kinase activity,GO:0005509~calcium ion binding,GO:0005524~ATP binding,	0
novel.681	66.5547	23.7732	6.21558	3.91618	#N/A	#N/A	#N/A	#N/A	#N/A	#N/A	#N/A
CICLE_v10003532mg	33.7155	26.8063	23.1973	16.1454	CICLE_v10003532mg		Uncharacterized protein(CICLE_v10003532mg)	#N/A	#N/A	#N/A	#N/A
CICLE_v100314481mg	36.798	38.0953	14.1882	5.65808	LOC18044412	uncharacterized LOC18044412	uncharacterized LOC18044412(LOC18044412)	0	GO:0016021~integral component of membrane,	0	0
CICLE_v10011374mg	35.5725	23.4534	27.0805	15.3728	LOC18038169	RIK	protein RIK(LOC18038169)	0	GO:0005634~nucleus,	GO:0003723~RNA binding,	0
CICLE_v10021835mg	50.4251	18.8648	0.062722	0	LOC18047430	36.4 kDa proline-rich protein	36.4 kDa proline-rich protein(LOC18047430)	#N/A	#N/A	#N/A	#N/A
CICLE_v10030611mg	43.1694	27.6707	20.132	8.83981	LOC18043754	uncharacterized LOC18043754	uncharacterized LOC18043754(LOC18043754)	#N/A	#N/A	#N/A	#N/A
CICLE_v10009138mg	59.6957	35.3443	5.37336	0.297855	LOC18055953	TINY2	ethylene-responsive transcription factor TINY(LOC18055953)	0	GO:0005634~nucleus,	GO:0003677~DNA binding,GO:0003700~transcription factor activity, sequence-specific DNA binding,	0
CICLE_v10016465mg	43.991	24.8216	18.4062	13.9913	LOC18053431	VQ4	VQ motif-containing protein 4(LOC18053431)	0	GO:0005634~nucleus,	0	0
CICLE_v10029816mg	31.7143	32.9708	20.5067	12.3928	LOC18035432	uncharacterized LOC18035432	uncharacterized LOC18035432(LOC18035432)	#N/A	#N/A	#N/A	#N/A
CICLE_v10030345mg	34.9291	25.6323	19.4007	14.4541	CICLE_v10030345mg		Uncharacterized protein(CICLE_v10030345mg)	#N/A	#N/A	#N/A	#N/A
CICLE_v10009632mg	45.8899	26.3255	15.1814	13.8057	LOC18054354	uncharacterized LOC18054354	uncharacterized LOC18054354(LOC18054354)	0	GO:0009507~chloroplast,	0	0
CICLE_v10002906mg	63.3147	28.3239	0.601009	0	CICLE_v10002906mg		Uncharacterized protein(CICLE_v10002906mg)	#N/A	#N/A	#N/A	#N/A
CICLE_v10019374mg	40.0011	29.4021	14.9361	7.72803	LOC18049922	TOR1L3	TORTIFOLIA1-like protein 3(LOC18049922)	0	GO:0005874~microtubule,	GO:0008017~microtubule binding,	0
CICLE_v10001525mg	26.3382	27.3711	17.8077	12.2797	LOC18041992	PBL21	probable serine/threonine-protein kinase PBL21(LOC18041992)	0	0	GO:0004672~protein kinase activity,GO:0004674~protein serine/threonine kinase activity,GO:0005524~ATP binding,	0
CICLE_v10033668mg	43.0841	22.8332	17.8693	12.7074	LOC18043275	pre-mRNA-processing factor 19	pre-mRNA-processing factor 19(LOC18043275)	0	GO:0000974~Prp19 complex,GO:0005681~spliceosomal complex,	GO:0061630~ubiquitin protein ligase activity,	GO:0000398~mRNA splicing, via spliceosome,GO:0006281~DNA repair,GO:0070534~protein K63-linked ubiquitination,
CICLE_v10027539mg	37.4252	32.3297	16.1473	5.34611	CICLE_v10027539mg	DTX45	Polysacc_synt_C domain-containing protein(CICLE_v10027539mg)	0	GO:0005886~plasma membrane,GO:0016021~integral component of membrane,	GO:0015297~antiporter activity,GO:0042910~xenobiotic transporter activity,	0
CICLE_v10016106mg	41.0222	30.2538	10.2543	7.12072	LOC18052590	CAF1-8	putative CCR4-associated factor 1 homolog 8(LOC18052590)	cic03018:RNA degradation,	GO:0005634~nucleus,GO:0005737~cytoplasm,GO:0030014~CCR4-NOT complex,	GO:0003676~nucleic acid binding,GO:0004535~poly(A)-specific ribonuclease activity,	0
CICLE_v10009510mg	43.3613	28.5666	19.1785	15.4605	LOC18054568	NDR1	protein NDR1(LOC18054568)	0	GO:0016021~integral component of membrane,	0	0
CICLE_v10001332mg	37.3438	26.5757	19.4313	9.68043	LOC18041376	AR781	hepatoma-derived growth factor-related protein 2(LOC18041376)	0	GO:0005886~plasma membrane,	0	GO:0010038~response to metal ion,
CICLE_v10025737mg	33.2579	29.4126	21.0653	12.6527	LOC18035978	FPG-2	formamidopyrimidine-DNA glycosylase(LOC18035978)	cic03410:Base excision repair,	0	GO:0003684~damaged DNA binding,GO:0008270~zinc ion binding,GO:0008534~oxidized purine nucleobase lesion DNA N-glycosylase activity,	GO:0006284~base-excision repair,
CICLE_v10000992mg	35.3009	27.2875	16.3655	14.6807	LOC18040590	uncharacterized protein At1g76660	uncharacterized protein At1g76660(LOC18040590)	#N/A	#N/A	#N/A	#N/A
CICLE_v10030774mg	35.249	22.7879	23.7825	14.5312	LOC18043842	cyclin-dependent kinase G-2	cyclin-dependent kinase G-2(LOC18043842)	0	0	GO:0004672~protein kinase activity,GO:0005524~ATP binding,	0
CICLE_v10028716mg	54.9953	21.9004	6.19524	0.460185	LOC18034036	thaumatin-like protein 1	thaumatin-like protein 1(LOC18034036)	0	GO:0016021~integral component of membrane,	0	0
CICLE_v10024980mg	41.9007	27.1357	16.2508	11.6663	LOC18036473	inter-alpha-trypsin inhibitor heavy chain H3	inter-alpha-trypsin inhibitor heavy chain H3(LOC18036473)	0	GO:0005886~plasma membrane,	0	0
CICLE_v10000835mg	56.1519	26.8626	6.09084	1.49857	LOC18042438	phospho-2-dehydro-3-deoxyheptonate aldolase 1, chloroplastic	phospho-2-dehydro-3-deoxyheptonate aldolase 1, chloroplastic(LOC18042438)	cic00400:Phenylalanine, tyrosine and tryptophan biosynthesis,cic01100:Metabolic pathways,cic01110:Biosynthesis of secondary metabolites,cic01230:Biosynthesis of amino acids,	GO:0009507~chloroplast,	GO:0003849~3-deoxy-7-phosphoheptulonate synthase activity,	GO:0008652~cellular amino acid biosynthetic process,GO:0009073~aromatic amino acid family biosynthetic process,GO:0009423~chorismate biosynthetic process,
CICLE_v10026076mg	68.8738	18.4345	8.32148	0.656892	LOC18035868	PAP1	auxin-responsive protein IAA26(LOC18035868)	cic04075:Plant hormone signal transduction,	GO:0005634~nucleus,	0	GO:0006355~regulation of transcription, DNA-templated,GO:0009734~auxin-activated signaling pathway,
CICLE_v10014884mg	76.3655	16.2543	0.654851	0.0637334	LOC18050938	AtGH9B8	endoglucanase 11(LOC18050938)	0	0	GO:0008810~cellulase activity,	GO:0030245~cellulose catabolic process,
CICLE_v10009769mg	54.9307	24.9318	10.8365	5.84828	LOC18055495	PSAG	photosystem I reaction center subunit V, chloroplastic(LOC18055495)	cic00195:Photosynthesis,cic01100:Metabolic pathways,	GO:0009941~chloroplast envelope,GO:0016021~integral component of membrane,GO:0030093~chloroplast photosystem I,	0	GO:0009773~photosynthetic electron transport in photosystem I,GO:0009780~photosynthetic NADP+ reduction,GO:0042550~photosystem I stabilization,GO:0050821~protein stabilization,
CICLE_v10025887mg	38.1623	18.8524	13.8264	2.10341	LOC18035713	RD21B	cysteine proteinase COT44(LOC18035713)	0	0	GO:0008234~cysteine-type peptidase activity,	0
CICLE_v10008098mg	50.6201	18.5632	22.2154	7.77478	LOC18055715	AFG1-like ATPase	AFG1-like ATPase(LOC18055715)	0	0	GO:0005524~ATP binding,	0
CICLE_v10004216mg	63.1545	18.4606	7.72005	3.00618	LOC18033335	PH, RCC1 and FYVE domains-containing protein 1	PH, RCC1 and FYVE domains-containing protein 1(LOC18033335)	0	0	GO:0046872~metal ion binding,	0
ENSRNAG00050212751	49.6017	22.3078	13.3483	4.85043	#N/A	#N/A	#N/A	#N/A	#N/A	#N/A	#N/A
CICLE_v10000747mg	50.4123	24.4538	9.84461	1.88293	LOC18041653	HIPP32	heavy metal-associated isoprenylated plant protein 34(LOC18041653)	0	0	GO:0046872~metal ion binding,	0
CICLE_v10007953mg	62.1857	23.9007	2.84228	0.862187	LOC18055442	FDH	3-ketoacyl-CoA synthase 10(LOC18055442)	cic00062:Fatty acid elongation,cic01100:Metabolic pathways,cic01110:Biosynthesis of secondary metabolites,cic04626:Plant-pathogen interaction,	GO:0005783~endoplasmic reticulum,GO:0016021~integral component of membrane,	GO:0102336~3-oxo-arachidoyl-CoA synthase activity,GO:0102337~3-oxo-cerotoyl-CoA synthase activity,GO:0102338~3-oxo-lignoceronyl-CoA synthase activity,	GO:0006633~fatty acid biosynthetic process,GO:0009409~response to cold,GO:0009416~response to light stimulus,GO:0080167~response to karrikin,
CICLE_v10001759mg	31.5997	25.0108	18.1179	12.0702	LOC18040780	trihelix transcription factor ASIL1	trihelix transcription factor ASIL1(LOC18040780)	#N/A	#N/A	#N/A	#N/A
CICLE_v10015132mg	36.1402	22.7147	13.9447	14.9124	LOC18052633	probable protein phosphatase 2C 52	probable protein phosphatase 2C 52(LOC18052633)	0	0	GO:0016791~phosphatase activity,	0
CICLE_v10001383mg	28.6015	25.4632	19.7083	14.0032	LOC18042386	MVK	mevalonate kinase(LOC18042386)	cic00900:Terpenoid backbone biosynthesis,cic01100:Metabolic pathways,cic01110:Biosynthesis of secondary metabolites,cic04146:Peroxisome,	GO:0005737~cytoplasm,GO:0016021~integral component of membrane,	GO:0004496~mevalonate kinase activity,GO:0005524~ATP binding,	GO:0016126~sterol biosynthetic process,GO:0019287~isopentenyl diphosphate biosynthetic process, mevalonate pathway,
CICLE_v10019927mg	58.6422	24.6791	5.45646	2.56972	LOC18049826	GT72B1	hydroquinone glucosyltransferase(LOC18049826)	0	0	GO:0008194~UDP-glycosyltransferase activity,	0
CICLE_v10033612mg	37.354	23.4682	14.1334	4.07211	CICLE_v10033612mg	AT5MAT	Uncharacterized protein(CICLE_v10033612mg)	0	0	GO:0016747~transferase activity, transferring acyl groups other than amino-acyl groups,	0
CICLE_v10015265mg	36.262	24.1316	14.1592	15.1437	LOC18052546	SOS1	sodium/hydrogen exchanger 8(LOC18052546)	0	GO:0016021~integral component of membrane,	GO:0015299~solute:proton antiporter activity,GO:0015385~sodium:proton antiporter activity,	GO:0006885~regulation of pH,
CICLE_v10004814mg	35.7165	22.2242	21.466	8.41959	LOC18032236	GAL1	galactokinase(LOC18032236)	cic00520:Amino sugar and nucleotide sugar metabolism,cic01100:Metabolic pathways,cic01250:Biosynthesis of nucleotide sugars,	GO:0005737~cytoplasm,	GO:0004335~galactokinase activity,GO:0005524~ATP binding,GO:0016301~kinase activity,GO:0016773~phosphotransferase activity, alcohol group as acceptor,	GO:0006012~galactose metabolic process,
CICLE_v10020074mg	32.1333	21.7105	19.7482	13.8887	LOC18046214	CCR4-5	carbon catabolite repressor protein 4 homolog 5(LOC18046214)	#N/A	#N/A	#N/A	#N/A
CICLE_v10031153mg	38.4948	24.1719	16.2798	9.02633	LOC18044770	coiled-coil domain-containing protein SCD2	coiled-coil domain-containing protein SCD2(LOC18044770)	0	0	0	GO:0000911~cytokinesis by cell plate formation,
CICLE_v10018093mg	29.4147	26.62	17.4652	9.96809	LOC18051939	SUVH4	histone-lysine N-methyltransferase, H3 lysine-9 specific SUVH4(LOC18051939)	0	GO:0005634~nucleus,	GO:0008270~zinc ion binding,GO:0018024~histone-lysine N-methyltransferase activity,	0
CICLE_v10031440mg	46.6691	27.5551	9.3714	1.0066	LOC18043349	probable glucan endo-1,3-beta-glucosidase A6	probable glucan endo-1,3-beta-glucosidase A6(LOC18043349)	0	GO:0009506~plasmodesma,	GO:0042973~glucan endo-1,3-beta-D-glucosidase activity,	GO:0005975~carbohydrate metabolic process,
CICLE_v10021401mg	40.9817	27.4187	10.6206	5.57067	LOC18045864	MRS2-2	magnesium transporter MRS2-I(LOC18045864)	0	GO:0016020~membrane,	0	GO:0006811~ion transport,
CICLE_v10028831mg	126.355	7.90679	1.52097	1.01502	LOC18033974	ATHCHIB	endochitinase(LOC18033974)	cic00520:Amino sugar and nucleotide sugar metabolism,cic01100:Metabolic pathways,cic04016:MAPK signaling pathway - plant,	0	GO:0004568~chitinase activity,GO:0008061~chitin binding,	GO:0005975~carbohydrate metabolic process,GO:0006032~chitin catabolic process,GO:0016998~cell wall macromolecule catabolic process,
CICLE_v10005946mg	51.6534	14.4009	1.54406	0.0814915	LOC18032723	21 kDa protein	21 kDa protein(LOC18032723)	0	0	GO:0004857~enzyme inhibitor activity,	0
CICLE_v10007637mg	28.9894	24.5331	16.6713	10.363	LOC18053666	CHER1	choline transporter protein 1(LOC18053666)	0	GO:0016021~integral component of membrane,	GO:0022857~transmembrane transporter activity,	0
CICLE_v10021272mg	57.7431	16.9752	7.27007	2.61024	LOC18050137	TFIIB2	transcription initiation factor IIB(LOC18050137)	cic03022:Basal transcription factors,	0	GO:0017025~TBP-class protein binding,GO:0046872~metal ion binding,	GO:0070897~DNA-templated transcriptional preinitiation complex assembly,
CICLE_v10002433mg	38.8012	32.8853	7.50491	1.02954	LOC18043166	uncharacterized LOC18043166	uncharacterized LOC18043166(LOC18043166)	#N/A	#N/A	#N/A	#N/A
CICLE_v10028898mg	27.2396	26.2537	17.9523	13.0887	LOC18035318	XRI	protein XRI1(LOC18035318)	0	0	0	GO:0007140~male meiosis,GO:0007143~female meiotic division,
CICLE_v10007557mg	33.513	19.8353	19.6668	9.24272	LOC18055027	nPAP	nuclear poly(A) polymerase 4(LOC18055027)	cic03015:mRNA surveillance pathway,	GO:0005634~nucleus,	GO:0003723~RNA binding,GO:0004652~polynucleotide adenylyltransferase activity,GO:0005524~ATP binding,	GO:0006397~mRNA processing,GO:0031123~RNA 3'-end processing,GO:0043631~RNA polyadenylation,
CICLE_v10032706mg	37.6602	28.8503	14.6536	3.86338	LOC18044964	AtRABA5b	ras-related protein RABA5b(LOC18044964)	0	GO:0005886~plasma membrane,	GO:0003924~GTPase activity,GO:0005525~GTP binding,	0
CICLE_v10031092mg	33.1434	21.5004	14.9355	12.7383	LOC18043326	uncharacterized LOC18043326	uncharacterized LOC18043326(LOC18043326)	#N/A	#N/A	#N/A	#N/A
CICLE_v10011367mg	41.0549	21.9393	17.6547	8.24727	LOC18039015	GAI	DELLA protein GAI(LOC18039015)	cic04075:Plant hormone signal transduction,	GO:0005634~nucleus,	GO:0003712~transcription cofactor activity,	GO:0009740~gibberellic acid mediated signaling pathway,
CICLE_v10015910mg	32.7313	22.4757	16.3962	10.7999	LOC18053236	BEH4	BES1/BZR1 homolog protein 4(LOC18053236)	0	0	GO:0003700~transcription factor activity, sequence-specific DNA binding,	GO:0006351~transcription, DNA-templated,GO:0009742~brassinosteroid mediated signaling pathway,
CICLE_v10007292mg	32.1276	22.3407	17.177	12.6621	LOC18055510	ARF19	auxin response factor 19(LOC18055510)	0	GO:0005634~nucleus,	GO:0003677~DNA binding,	GO:0006355~regulation of transcription, DNA-templated,GO:0009734~auxin-activated signaling pathway,
CICLE_v10015999mg	27.8711	19.8403	21.6976	13.012	LOC18053096	RGTB1	geranylgeranyl transferase type-2 subunit beta 1(LOC18053096)	0	GO:0005968~Rab-protein geranylgeranyltransferase complex,	GO:0004663~Rab geranylgeranyltransferase activity,GO:0046872~metal ion binding,	GO:0018344~protein geranylgeranylation,
CICLE_v10010825mg	58.4915	17.6912	5.50926	0.0954601	LOC18055572	GAI	DELLA protein GAI(LOC18055572)	cic04075:Plant hormone signal transduction,	0	0	GO:0009740~gibberellic acid mediated signaling pathway,
CICLE_v10028062mg	36.142	19.959	16.0538	13.2288	LOC18035253	transcription factor RF2a	transcription factor RF2a(LOC18035253)	0	0	GO:0003700~transcription factor activity, sequence-specific DNA binding,	0
CICLE_v10006325mg	80.8964	7.52232	0.140204	0	CICLE_v10006325mg		Uncharacterized protein(CICLE_v10006325mg)	0	GO:0016021~integral component of membrane,	0	0
CICLE_v10025703mg	39.0534	21.2082	12.4639	4.7203	LOC18037412	MCA1	protein MID1-COMPLEMENTING ACTIVITY 1(LOC18037412)	#N/A	#N/A	#N/A	#N/A
CICLE_v10000260mg	42.4032	25.9482	6.96485	1.80429	LOC18040789	BGAL5	beta-galactosidase 5(LOC18040789)	0	GO:0048046~apoplast,	GO:0004565~beta-galactosidase activity,GO:0030246~carbohydrate binding,	GO:0005975~carbohydrate metabolic process,
CICLE_v10008463mg	41.651	17.9482	6.48651	3.06323	LOC18054542	probable sarcosine oxidase	probable sarcosine oxidase(LOC18054542)	cic00260:Glycine, serine and threonine metabolism,cic00310:Lysine degradation,cic01100:Metabolic pathways,cic04146:Peroxisome,	0	GO:0008115~sarcosine oxidase activity,	GO:0046653~tetrahydrofolate metabolic process,
CICLE_v10016857mg	27.3529	22.1881	17.7309	10.8662	LOC18050467	peroxisomal membrane protein PMP22	peroxisomal membrane protein PMP22(LOC18050467)	cic04146:Peroxisome,	GO:0016021~integral component of membrane,	0	0
CICLE_v10009541mg	41.0626	24.4848	4.99616	1.77799	LOC18054631	pectinesterase inhibitor 3	pectinesterase inhibitor 3(LOC18054631)	0	0	GO:0004857~enzyme inhibitor activity,	0
CICLE_v10007310mg	39.4767	19.584	14.6083	8.38704	LOC18055481	AtGLDP1	glycine dehydrogenase (decarboxylating), mitochondrial(LOC18055481)	cic00260:Glycine, serine and threonine metabolism,cic00630:Glyoxylate and dicarboxylate metabolism,cic01100:Metabolic pathways,cic01110:Biosynthesis of secondary metabolites,cic01200:Carbon metabolism,	GO:0005739~mitochondrion,	GO:0004375~glycine dehydrogenase (decarboxylating) activity,	GO:0006546~glycine catabolic process,
CICLE_v10011959mg	47.8633	17.5853	6.65319	0.781052	LOC18039274	GDSL esterase/lipase At5g03610	GDSL esterase/lipase At5g03610(LOC18039274)	0	0	GO:0016788~hydrolase activity, acting on ester bonds,	0
CICLE_v10024990mg	42.912	22.5357	16.1621	6.17626	LOC18036862	BGAL17	beta-galactosidase 17(LOC18036862)	cic00052:Galactose metabolism,cic00511:Other glycan degradation,cic00531:Glycosaminoglycan degradation,cic00600:Sphingolipid metabolism,cic00604:Glycosphingolipid biosynthesis - ganglio series,cic01100:Metabolic pathways,	GO:0016021~integral component of membrane,GO:0048046~apoplast,	GO:0004565~beta-galactosidase activity,	GO:0005975~carbohydrate metabolic process,
CICLE_v10025338mg	31.4289	22.6569	14.4452	14.5975	LOC18036249	FC2	ferrochelatase-2, chloroplastic(LOC18036249)	cic00860:Porphyrin metabolism,cic01100:Metabolic pathways,cic01110:Biosynthesis of secondary metabolites,cic01240:Biosynthesis of cofactors,	GO:0009507~chloroplast,	GO:0004325~ferrochelatase activity,	GO:0006783~heme biosynthetic process,
CICLE_v10024987mg	33.6543	19.2234	17.4567	10.332	LOC18037399	PUB5	U-box domain-containing protein 5(LOC18037399)	0	0	GO:0004842~ubiquitin-protein transferase activity,	0
CICLE_v10021778mg	50.3556	15.1874	5.08934	3.99065	LOC18049005	uncharacterized LOC18049005	uncharacterized LOC18049005(LOC18049005)	#N/A	#N/A	#N/A	#N/A
CICLE_v10002090mg	25.3892	21.8158	18.3697	12.0296	LOC18040974	probable diphthine methyl ester synthase	probable diphthine methyl ester synthase(LOC18040974)	0	0	GO:0004164~diphthine synthase activity,	GO:0017183~peptidyl-diphthamide biosynthetic process from peptidyl-histidine,GO:0032259~methylation,
CICLE_v10022001mg	62.3269	0.122772	0.0659783	0	LOC18049575	KTI2	kunitz trypsin inhibitor 2(LOC18049575)	0	0	GO:0004866~endopeptidase inhibitor activity,	0
CICLE_v10022456mg	47.9239	27.12	10.7455	2.43919	LOC18046319	LSH7	protein LIGHT-DEPENDENT SHORT HYPOCOTYLS 10(LOC18046319)	0	GO:0005634~nucleus,	0	0
CICLE_v10005954mg	44.8282	20.123	8.56973	5.804	LOC18031941	leucine-rich repeat extensin-like protein 3	leucine-rich repeat extensin-like protein 3(LOC18031941)	#N/A	#N/A	#N/A	#N/A
CICLE_v10026679mg	34.612	16.8942	20.3741	8.15268	LOC18037551	RPS17	30S ribosomal protein S17, chloroplastic(LOC18037551)	cic03010:Ribosome,	GO:0005840~ribosome,	GO:0003735~structural constituent of ribosome,GO:0019843~rRNA binding,	GO:0006412~translation,
CICLE_v10026722mg	36.885	26.5169	10.6245	3.94511	LOC18037749	PSAH2	photosystem I reaction center subunit VI-2, chloroplastic(LOC18037749)	cic00195:Photosynthesis,cic01100:Metabolic pathways,	GO:0009535~chloroplast thylakoid membrane,GO:0009538~photosystem I reaction center,GO:0016021~integral component of membrane,	0	GO:0015979~photosynthesis,
CICLE_v10002048mg	25.363	23.4652	15.7454	10.576	LOC18041154	uncharacterized LOC18041154	uncharacterized LOC18041154(LOC18041154)	0	GO:0016021~integral component of membrane,	0	0
novel.55	35.5048	23.6206	11.2225	4.53962	#N/A	#N/A	#N/A	#N/A	#N/A	#N/A	#N/A
CICLE_v10030076mg	36.2472	19.1657	17.6124	9.15113	CICLE_v10030076mg		Uncharacterized protein(CICLE_v10030076mg)	#N/A	#N/A	#N/A	#N/A
CICLE_v10025342mg	51.065	21.64	9.79054	1.60337	LOC18036789	DHS1	phospho-2-dehydro-3-deoxyheptonate aldolase 2, chloroplastic(LOC18036789)	cic00400:Phenylalanine, tyrosine and tryptophan biosynthesis,cic01100:Metabolic pathways,cic01110:Biosynthesis of secondary metabolites,cic01230:Biosynthesis of amino acids,	GO:0009507~chloroplast,	GO:0003849~3-deoxy-7-phosphoheptulonate synthase activity,	GO:0008652~cellular amino acid biosynthetic process,GO:0009073~aromatic amino acid family biosynthetic process,GO:0009423~chorismate biosynthetic process,
CICLE_v10000518mg	44.2632	23.5043	8.73403	2.45066	LOC18040891	probable inactive receptor kinase At5g67200	probable inactive receptor kinase At5g67200(LOC18040891)	0	GO:0016021~integral component of membrane,	GO:0004672~protein kinase activity,GO:0005524~ATP binding,	0
CICLE_v10016328mg	28.803	25.4991	12.426	8.71343	LOC18050962	uncharacterized LOC18050962	uncharacterized LOC18050962(LOC18050962)	#N/A	#N/A	#N/A	#N/A
CICLE_v10019427mg	37.6745	26.7206	0.948439	0.00776808	LOC18048916	protein HOTHEAD	protein HOTHEAD(LOC18048916)	0	0	GO:0016614~oxidoreductase activity, acting on CH-OH group of donors,GO:0050660~flavin adenine dinucleotide binding,	0
CICLE_v10026158mg	52.1794	16.1976	2.3438	0.978176	LOC18036800	uncharacterized LOC18036800	uncharacterized LOC18036800(LOC18036800)	0	GO:0016021~integral component of membrane,	0	0
CICLE_v10014911mg	28.1572	19.4472	18.0044	10.4927	LOC18051083	DRM2	DNA (cytosine-5)-methyltransferase DRM2(LOC18051083)	0	0	GO:0008168~methyltransferase activity,	GO:0006306~DNA methylation,
CICLE_v10011968mg	63.3471	10.3777	2.01098	1.51898	LOC18038198	AtHB34	zinc-finger homeodomain protein 9(LOC18038198)	0	GO:0005634~nucleus,	0	0
CICLE_v10004573mg	28.7045	19.6416	19.5152	11.2388	LOC18033223	CNGC1	cyclic nucleotide-gated ion channel 1(LOC18033223)	cic04626:Plant-pathogen interaction,	GO:0016021~integral component of membrane,	GO:0005216~ion channel activity,	0
CICLE_v10000849mg	39.9351	26.1631	4.19387	0.460839	LOC18041697	AtGH9B7	endoglucanase 10(LOC18041697)	0	0	GO:0008810~cellulase activity,	GO:0030245~cellulose catabolic process,
CICLE_v10001582mg	21.2945	22.2923	15.498	10.0704	LOC18043015	SUN1	SUN domain-containing protein 1(LOC18043015)	#N/A	#N/A	#N/A	#N/A
CICLE_v10007706mg	25.1906	17.6505	16.8613	11.7442	LOC18054203	probable clathrin assembly protein At4g32285	probable clathrin assembly protein At4g32285(LOC18054203)	0	GO:0005794~Golgi apparatus,GO:0005905~clathrin-coated pit,GO:0030136~clathrin-coated vesicle,	GO:0005545~1-phosphatidylinositol binding,GO:0030276~clathrin binding,	GO:0006897~endocytosis,GO:0048268~clathrin coat assembly,
CICLE_v10027260mg	26.2177	19.6781	14.6162	11.2437	CICLE_v10027260mg		Uncharacterized protein(CICLE_v10027260mg)	#N/A	#N/A	#N/A	#N/A
CICLE_v10004282mg	27.9653	16.5085	14.0366	11.5099	LOC18031907	ACA11	putative calcium-transporting ATPase 11, plasma membrane-type(LOC18031907)	0	GO:0016021~integral component of membrane,	GO:0005388~calcium-transporting ATPase activity,GO:0005524~ATP binding,	0
CICLE_v10010413mg	27.7478	21.5004	14.6645	12.7825	CICLE_v10010413mg		Uncharacterized protein(CICLE_v10010413mg)	#N/A	#N/A	#N/A	#N/A
CICLE_v10032023mg	26.2648	19.3337	15.3207	13.1233	LOC18044518	uncharacterized protein HI_0077	uncharacterized protein HI_0077(LOC18044518)	#N/A	#N/A	#N/A	#N/A
CICLE_v10011527mg	27.2777	17.7869	15.9636	13.4701	LOC18038631	FAD synthase	FAD synthase(LOC18038631)	0	0	GO:0003824~catalytic activity,	0
CICLE_v10000648mg	29.018	19.6741	12.6639	8.93751	LOC18042073	FEI1	LRR receptor-like serine/threonine-protein kinase FEI 1(LOC18042073)	0	GO:0016021~integral component of membrane,	GO:0004672~protein kinase activity,GO:0005524~ATP binding,	GO:0030244~cellulose biosynthetic process,
CICLE_v10019481mg	25.0058	18.2639	16.1093	12.4777	LOC18046603	protein-lysine N-methyltransferase EFM1	protein-lysine N-methyltransferase EFM1(LOC18046603)	#N/A	#N/A	#N/A	#N/A
CICLE_v10011979mg	29.7975	18.4278	16.4831	9.57365	LOC18038933	TOC34	translocase of chloroplast 34, chloroplastic(LOC18038933)	0	GO:0009707~chloroplast outer membrane,	GO:0005525~GTP binding,GO:0015450~P-P-bond-hydrolysis-driven protein transmembrane transporter activity,GO:0042802~identical protein binding,GO:0046872~metal ion binding,	GO:0006886~intracellular protein transport,
CICLE_v10022194mg	24.3148	25.3733	12.6388	6.88452	LOC18047149	ENODL18	blue copper protein(LOC18047149)	0	0	GO:0009055~electron carrier activity,	0
CICLE_v10028136mg	31.3963	22.2869	14.9076	8.45758	LOC18035364	uncharacterized LOC18035364	uncharacterized LOC18035364(LOC18035364)	#N/A	#N/A	#N/A	#N/A
CICLE_v10000740mg	26.9179	19.3759	12.4515	10.981	LOC18042001	PRL1-IFG	BTB/POZ domain-containing protein At2g13690(LOC18042001)	0	0	0	GO:0016567~protein ubiquitination,
CICLE_v10005087mg	35.579	14.1652	11.1907	3.46295	LOC18031527	BHLH60	transcription factor bHLH48(LOC18031527)	0	GO:0005634~nucleus,	GO:0046983~protein dimerization activity,	GO:0006355~regulation of transcription, DNA-templated,
CICLE_v10006252mg	38.7392	30.1846	4.08773	0.82066	CICLE_v10006252mg		Uncharacterized protein(CICLE_v10006252mg)	0	GO:0005576~extracellular region,	0	0
CICLE_v10016374mg	36.8625	17.6863	12.1015	2.20451	LOC18052690	HMG-Y-related protein B	HMG-Y-related protein B(LOC18052690)	0	GO:0000786~nucleosome,GO:0005634~nucleus,	GO:0003677~DNA binding,	GO:0006334~nucleosome assembly,GO:0006355~regulation of transcription, DNA-templated,
CICLE_v10020881mg	32.3131	20.3512	11.0093	6.37002	LOC18049582	GDSL esterase/lipase At4g10955	GDSL esterase/lipase At4g10955(LOC18049582)	0	0	0	GO:0006629~lipid metabolic process,
CICLE_v10022368mg	49.8813	13.8275	5.6017	0.390017	LOC18046362	uncharacterized LOC18046362	uncharacterized LOC18046362(LOC18046362)	#N/A	#N/A	#N/A	#N/A
CICLE_v10032710mg	50.9453	20.4081	2.59263	0.0219427	LOC18045175	LRR1	leucine-rich repeat protein 1(LOC18045175)	#N/A	#N/A	#N/A	#N/A
CICLE_v10008612mg	27.2419	18.888	16.5148	7.59552	LOC18054063	uncharacterized LOC18054063	uncharacterized LOC18054063(LOC18054063)	cic03410:Base excision repair,	0	GO:0003824~catalytic activity,GO:0008725~DNA-3-methyladenine glycosylase activity,	GO:0006281~DNA repair,GO:0006284~base-excision repair,
CICLE_v10000150mg	31.8429	19.2808	13.4114	8.17181	LOC18042916	EBM	mannosylglycoprotein endo-beta-mannosidase(LOC18042916)	0	0	GO:0033947~mannosylglycoprotein endo-beta-mannosidase activity,	GO:0005975~carbohydrate metabolic process,
CICLE_v10016017mg	34.008	23.4366	10.9529	2.83823	LOC18053331	dof zinc finger protein DOF1.4	dof zinc finger protein DOF1.4(LOC18053331)	0	GO:0005634~nucleus,	GO:0003677~DNA binding,	GO:0006355~regulation of transcription, DNA-templated,
CICLE_v10014015mg	45.3596	16.0531	9.06709	3.18801	LOC18053008	ATGSL12	callose synthase 3(LOC18053008)	0	GO:0000148~1,3-beta-D-glucan synthase complex,GO:0016021~integral component of membrane,	GO:0003843~1,3-beta-D-glucan synthase activity,	GO:0006075~(1->3)-beta-D-glucan biosynthetic process,GO:0008360~regulation of cell shape,GO:0071555~cell wall organization,
CICLE_v10015686mg	36.2019	13.8361	5.13844	1.09937	LOC18053087	GDSL esterase/lipase At5g45670	GDSL esterase/lipase At5g45670(LOC18053087)	0	0	GO:0016788~hydrolase activity, acting on ester bonds,	0
CICLE_v10019597mg	36.4958	14.7831	0.476947	0.0318006	LOC18047316	probable polygalacturonase	probable polygalacturonase(LOC18047316)	0	GO:0005618~cell wall,	GO:0004650~polygalacturonase activity,	GO:0005975~carbohydrate metabolic process,
CICLE_v10030736mg	33.3608	18.3395	13.9939	5.72153	LOC18044177	ORP1D	oxysterol-binding protein-related protein 1D(LOC18044177)	0	0	GO:0008289~lipid binding,	GO:0006869~lipid transport,
CICLE_v10033128mg	35.5728	15.9272	11.6264	1.78564	LOC18045649	EPFL9	EPIDERMAL PATTERNING FACTOR-like protein 9(LOC18045649)	0	0	0	GO:2000123~positive regulation of stomatal complex development,
CICLE_v10025916mg	40.2234	15.9923	8.99075	1.79208	LOC18036366	SNRK2-3	serine/threonine-protein kinase SRK2I(LOC18036366)	cic04016:MAPK signaling pathway - plant,cic04075:Plant hormone signal transduction,	GO:0016021~integral component of membrane,	GO:0004672~protein kinase activity,GO:0004674~protein serine/threonine kinase activity,GO:0005524~ATP binding,	0
CICLE_v10030170mg	28.1328	22.2547	14.152	7.28417	CICLE_v10030170mg		Uncharacterized protein(CICLE_v10030170mg)	0	GO:0016021~integral component of membrane,	0	0
CICLE_v10018057mg	35.3018	20.749	12.056	3.17726	LOC18052646	TOM2AH3	tetraspanin-19(LOC18052646)	0	GO:0016021~integral component of membrane,	0	0
CICLE_v10010893mg	28.1868	16.5043	15.5919	9.41496	LOC18039885	SPK1	guanine nucleotide exchange factor SPIKE 1(LOC18039885)	0	0	GO:0005085~guanyl-nucleotide exchange factor activity,	GO:0007264~small GTPase mediated signal transduction,
CICLE_v10015586mg	31.838	27.1056	5.51818	0.347903	LOC18051208	GDSL esterase/lipase At5g14450	GDSL esterase/lipase At5g14450(LOC18051208)	0	0	GO:0016788~hydrolase activity, acting on ester bonds,	0
CICLE_v10005805mg	45.7341	13.8257	0.260987	0	LOC18032651	uncharacterized protein PF11_0207	uncharacterized protein PF11_0207(LOC18032651)	#N/A	#N/A	#N/A	#N/A
CICLE_v10018609mg	26.8229	15.5682	16.0252	10.0725	LOC18046483	uncharacterized LOC18046483	uncharacterized LOC18046483(LOC18046483)	0	GO:0005634~nucleus,	GO:0003677~DNA binding,	0
CICLE_v10030172mg	28.628	15.9822	15.2163	11.3153	CICLE_v10030172mg		Uncharacterized protein(CICLE_v10030172mg)	#N/A	#N/A	#N/A	#N/A
CICLE_v10014505mg	47.204	12.9775	3.96927	3.77307	LOC18053580	uncharacterized LOC18053580	uncharacterized LOC18053580(LOC18053580)	#N/A	#N/A	#N/A	#N/A
CICLE_v10002907mg	23.4393	18.7126	16.4223	10.4367	LOC18040386	uncharacterized LOC18040386	uncharacterized LOC18040386(LOC18040386)	0	GO:0016021~integral component of membrane,	0	0
CICLE_v10024529mg	38.0109	13.2732	9.95232	6.62534	LOC18048685	uncharacterized LOC18048685	uncharacterized LOC18048685(LOC18048685)	#N/A	#N/A	#N/A	#N/A
novel.342	31.9698	16.3087	11.716	5.31028	#N/A	#N/A	#N/A	#N/A	#N/A	#N/A	#N/A
CICLE_v10016330mg	22.8577	17.9238	13.9969	11.0001	LOC18052248	ZEU1	thymidylate kinase(LOC18052248)	cic00240:Pyrimidine metabolism,cic01100:Metabolic pathways,	GO:0005654~nucleoplasm,GO:0005739~mitochondrion,GO:0005829~cytosol,	GO:0004798~thymidylate kinase activity,GO:0005524~ATP binding,	GO:0006233~dTDP biosynthetic process,
CICLE_v100114701mg	28.0479	17.126	20.2492	10.9252	LOC18039862	dentin sialophosphoprotein	dentin sialophosphoprotein(LOC18039862)	#N/A	#N/A	#N/A	#N/A
CICLE_v10009097mg	23.1039	20.5121	16.3569	9.79012	LOC18054248	uncharacterized LOC18054248	uncharacterized LOC18054248(LOC18054248)	#N/A	#N/A	#N/A	#N/A
CICLE_v10031886mg	27.8334	31.4938	7.86355	2.25335	LOC18043590	LHCA2	chlorophyll a-b binding protein, chloroplastic(LOC18043590)	cic00196:Photosynthesis - antenna proteins,cic01100:Metabolic pathways,	GO:0009522~photosystem I,GO:0009523~photosystem II,GO:0009535~chloroplast thylakoid membrane,	GO:0016168~chlorophyll binding,	GO:0009765~photosynthesis, light harvesting,GO:0018298~protein-chromophore linkage,
CICLE_v10017454mg	25.0066	31.4997	10.5963	3.42266	LOC18053092	uncharacterized LOC18053092	uncharacterized LOC18053092(LOC18053092)	#N/A	#N/A	#N/A	#N/A
CICLE_v10026034mg	26.9051	23.1413	8.79731	4.63352	LOC18036420	PSBO2	oxygen-evolving enhancer protein 1, chloroplastic(LOC18036420)	cic00195:Photosynthesis,cic01100:Metabolic pathways,	GO:0009654~photosystem II oxygen evolving complex,	GO:0010242~oxygen evolving activity,	GO:0010207~photosystem II assembly,GO:0042549~photosystem II stabilization,
CICLE_v10020342mg	55.6286	9.0205	2.17012	1.72799	LOC18048160	EMB3004	bifunctional 3-dehydroquinate dehydratase/shikimate dehydrogenase, chloroplastic(LOC18048160)	cic00400:Phenylalanine, tyrosine and tryptophan biosynthesis,cic00999:Biosynthesis of various plant secondary metabolites,cic01100:Metabolic pathways,cic01110:Biosynthesis of secondary metabolites,cic01230:Biosynthesis of amino acids,	0	GO:0003855~3-dehydroquinate dehydratase activity,GO:0004764~shikimate 3-dehydrogenase (NADP+) activity,	GO:0009073~aromatic amino acid family biosynthetic process,GO:0009423~chorismate biosynthetic process,
CICLE_v10000866mg	48.4763	15.3018	2.14736	0.688832	LOC18041681	CYP71B35	cytochrome P450 71A1(LOC18041681)	cic00380:Tryptophan metabolism,cic01100:Metabolic pathways,cic01110:Biosynthesis of secondary metabolites,	0	GO:0004497~monooxygenase activity,GO:0005506~iron ion binding,GO:0016705~oxidoreductase activity, acting on paired donors, with incorporation or reduction of molecular oxygen,GO:0020037~heme binding,	0
CICLE_v10000316mg	34.519	24.9545	16.3596	6.66533	LOC18042595	CKI1	histidine kinase CKI1(LOC18042595)	0	GO:0016021~integral component of membrane,	GO:0000155~phosphorelay sensor kinase activity,	0
CICLE_v100073972mg	40.8974	15.5404	3.93638	1.30942	CICLE_v100073972mg	Protein kinase domain-containing protein	Protein kinase domain-containing protein(CICLE_v100073972mg)	0	0	GO:0004674~protein serine/threonine kinase activity,GO:0005524~ATP binding,	0
CICLE_v10011609mg	22.7435	15.2361	13.4736	10.9829	LOC18039257	FTSZ2-1	cell division protein FtsZ homolog 2-1, chloroplastic(LOC18039257)	0	0	GO:0003924~GTPase activity,GO:0005525~GTP binding,	0
CICLE_v10001255mg	32.8274	25.5308	3.05462	0.103551	LOC18041417	uncharacterized LOC18041417	uncharacterized LOC18041417(LOC18041417)	0	GO:0016021~integral component of membrane,	0	0
CICLE_v10016848mg	38.9372	25.0509	1.59907	0.0884736	LOC18052127	DIR19	dirigent protein 22(LOC18052127)	0	GO:0048046~apoplast,	0	0
CICLE_v10031337mg	33.8403	14.5151	10.011	1.73564	LOC18044292	probable pectate lyase 13	probable pectate lyase 13(LOC18044292)	cic00040:Pentose and glucuronate interconversions,cic01100:Metabolic pathways,	0	GO:0030570~pectate lyase activity,GO:0046872~metal ion binding,	GO:0045490~pectin catabolic process,
CICLE_v10006393mg	26.3472	18.05	12.5703	3.76917	CICLE_v10006393mg		Uncharacterized protein(CICLE_v10006393mg)	#N/A	#N/A	#N/A	#N/A
CICLE_v10024783mg	32.3513	17.0914	9.74105	6.93913	LOC18037342	uncharacterized LOC18037342	uncharacterized LOC18037342(LOC18037342)	#N/A	#N/A	#N/A	#N/A
CICLE_v10011695mg	27.3214	13.9234	11.686	7.69069	LOC18039776	SCPL45	serine carboxypeptidase-like 45(LOC18039776)	0	GO:0005576~extracellular region,	GO:0004185~serine-type carboxypeptidase activity,	0
CICLE_v10003502mg	19.4153	17.2351	13.8579	8.93087	CICLE_v10003502mg	ZDS	Uncharacterized protein(CICLE_v10003502mg)	#N/A	#N/A	#N/A	#N/A
CICLE_v10021946mg	21.7567	20.599	14.9804	9.9395	LOC18045915	rhodanese-like domain-containing protein 14, chloroplastic	rhodanese-like domain-containing protein 14, chloroplastic(LOC18045915)	#N/A	#N/A	#N/A	#N/A
CICLE_v10019370mg	21.0592	15.5169	14.2593	10.1998	LOC18048666	HDA15	histone deacetylase 15(LOC18048666)	0	GO:0005730~nucleolus,	GO:0032041~NAD-dependent histone deacetylase activity (H3-K14 specific),GO:0046872~metal ion binding,	GO:0009294~DNA mediated transformation,GO:0009640~photomorphogenesis,
CICLE_v10025938mg	52.8151	1.32533	0.108044	0.0923139	LOC18035844	APG	GDSL esterase/lipase APG(LOC18035844)	0	0	GO:0016788~hydrolase activity, acting on ester bonds,	0
CICLE_v10006135mg	39.3873	25.9742	2.54449	0.0747663	LOC18032320	AHP1	histidine-containing phosphotransfer protein 1(LOC18032320)	cic04075:Plant hormone signal transduction,	GO:0005634~nucleus,GO:0005829~cytosol,	GO:0009927~histidine phosphotransfer kinase activity,GO:0043424~protein histidine kinase binding,	GO:0000160~phosphorelay signal transduction system,GO:0009553~embryo sac development,GO:0009736~cytokinin-activated signaling pathway,GO:0009825~multidimensional cell growth,
CICLE_v100314482mg	24.2107	25.1058	9.22009	4.14917	LOC18044412	uncharacterized LOC18044412	uncharacterized LOC18044412(LOC18044412)	0	GO:0016021~integral component of membrane,	0	0
CICLE_v10027816mg	23.7002	16.8449	13.8609	9.94679	LOC18034407	FUC95A	alpha-L-fucosidase 2(LOC18034407)	cic00511:Other glycan degradation,	0	GO:0004560~alpha-L-fucosidase activity,	GO:0005975~carbohydrate metabolic process,
CICLE_v10024217mg	27.5434	14.2998	14.3923	8.26415	LOC18049249	AtCXE18	probable carboxylesterase 18(LOC18049249)	0	0	GO:0016787~hydrolase activity,	0
CICLE_v10028891mg	22.1971	19.4193	13.1597	9.11777	LOC18034561	probable receptor-like protein kinase At1g49730	probable receptor-like protein kinase At1g49730(LOC18034561)	0	GO:0005886~plasma membrane,	GO:0004672~protein kinase activity,GO:0005524~ATP binding,	0
CICLE_v10030958mg	32.8519	13.1075	5.67674	6.20419	LOC18043695	BTB/POZ domain-containing protein At1g67900	BTB/POZ domain-containing protein At1g67900(LOC18043695)	0	0	0	GO:0016567~protein ubiquitination,
CICLE_v10002290mg	37.5094	13.9951	8.89234	0.913816	LOC18040807	IAA16	auxin-responsive protein IAA16(LOC18040807)	cic04075:Plant hormone signal transduction,	GO:0005634~nucleus,	0	GO:0006355~regulation of transcription, DNA-templated,GO:0009734~auxin-activated signaling pathway,
novel.1009	24.8508	16.0923	13.5464	9.43899	#N/A	#N/A	#N/A	#N/A	#N/A	#N/A	#N/A
CICLE_v10019888mg	30.4886	17.747	7.6718	1.97376	LOC18048512	uncharacterized LOC18048512	uncharacterized LOC18048512(LOC18048512)	#N/A	#N/A	#N/A	#N/A
CICLE_v10033445mg	40.1535	10.8285	4.96361	2.06357	CICLE_v10033445mg	HTB4	Histone domain-containing protein(CICLE_v10033445mg)	0	GO:0000786~nucleosome,GO:0005634~nucleus,	GO:0003677~DNA binding,GO:0046982~protein heterodimerization activity,	0
CICLE_v10027883mg	30.2844	15.7421	11.4023	6.32268	LOC18035329	zinc finger CCCH domain-containing protein 66	zinc finger CCCH domain-containing protein 66(LOC18035329)	0	0	GO:0046872~metal ion binding,	0
CICLE_v10032078mg	23.1114	14.13	13.7151	8.77885	LOC18045232	AUGMIN subunit 7	AUGMIN subunit 7(LOC18045232)	0	GO:0005876~spindle microtubule,GO:0009524~phragmoplast,	GO:0051011~microtubule minus-end binding,	0
CICLE_v10026640mg	22.9373	14.733	15.2889	6.89874	LOC18037877	uncharacterized LOC18037877	uncharacterized LOC18037877(LOC18037877)	#N/A	#N/A	#N/A	#N/A
CICLE_v10008520mg	45.3347	13.5692	1.2046	0.636906	LOC18054210	PORA	protochlorophyllide reductase, chloroplastic(LOC18054210)	cic00860:Porphyrin metabolism,cic01100:Metabolic pathways,cic01110:Biosynthesis of secondary metabolites,	GO:0009507~chloroplast,	GO:0016630~protochlorophyllide reductase activity,	GO:0015979~photosynthesis,GO:0015995~chlorophyll biosynthetic process,
CICLE_v10022950mg	32.3149	24.4419	6.71125	1.67554	CICLE_v10022950mg	EFG_C domain-containing protein	EFG_C domain-containing protein(CICLE_v10022950mg)	#N/A	#N/A	#N/A	#N/A
CICLE_v10005625mg	20.8376	16.6001	13.6962	10.1431	LOC18032350	SCL28	serine/arginine-rich SC35-like splicing factor SCL28(LOC18032350)	cic03040:Spliceosome,	GO:0016021~integral component of membrane,	GO:0003723~RNA binding,	0
CICLE_v10017086mg	22.7083	18.3773	1.47873	0.162853	LOC18053567	HIPP22	heavy metal-associated isoprenylated plant protein 22(LOC18053567)	0	0	GO:0046872~metal ion binding,	0
CICLE_v10021116mg	28.3563	17.3394	8.02996	7.57823	LOC18049066	AHL1	AT-hook motif nuclear-localized protein 1(LOC18049066)	0	GO:0005634~nucleus,	GO:0003680~AT DNA binding,	0
CICLE_v10021940mg	18.8382	20.2326	13.8876	8.69469	LOC18046419	DECOY	39S ribosomal protein L46, mitochondrial(LOC18046419)	0	0	GO:0003735~structural constituent of ribosome,	0
CICLE_v10012415mg	23.3839	16.6366	10.6901	11.0139	LOC18038883	ABA2	xanthoxin dehydrogenase(LOC18038883)	cic00906:Carotenoid biosynthesis,cic01100:Metabolic pathways,cic01110:Biosynthesis of secondary metabolites,	GO:0016021~integral component of membrane,	GO:0016491~oxidoreductase activity,	0
CICLE_v10033013mg	22.0401	16.4475	11.15	8.66616	LOC18045483	protein EARLY RESPONSIVE TO DEHYDRATION 15	protein EARLY RESPONSIVE TO DEHYDRATION 15(LOC18045483)	#N/A	#N/A	#N/A	#N/A
CICLE_v10006302mg	46.7029	16.1704	2.68862	1.03899	LOC18033566	uncharacterized LOC18033566	uncharacterized LOC18033566(LOC18033566)	#N/A	#N/A	#N/A	#N/A
CICLE_v10020794mg	20.4538	14.6571	13.0144	9.27842	LOC18047464	DIM1A	ribosomal RNA small subunit methyltransferase(LOC18047464)	0	GO:0005730~nucleolus,	GO:0000179~rRNA (adenine-N6,N6-)-dimethyltransferase activity,GO:0003723~RNA binding,	GO:0001708~cell fate specification,GO:0051301~cell division,
CICLE_v10024796mg	34.731	12.9104	4.48292	4.17585	LOC18037782	BAM1	leucine-rich repeat receptor-like serine/threonine-protein kinase BAM1(LOC18037782)	0	GO:0016021~integral component of membrane,	GO:0004672~protein kinase activity,GO:0005524~ATP binding,	0
CICLE_v10027499mg	23.3161	15.1916	11.8408	8.07553	LOC18037863	uncharacterized protein At1g51745	uncharacterized protein At1g51745(LOC18037863)	#N/A	#N/A	#N/A	#N/A
CICLE_v10025180mg	22.626	14.5581	13.2098	5.44841	LOC18037352	uncharacterized LOC18037352	uncharacterized LOC18037352(LOC18037352)	#N/A	#N/A	#N/A	#N/A
CICLE_v10004168mg	22.7404	15.3009	12.4411	10.3713	LOC18032215	COP1-interacting protein 7	COP1-interacting protein 7(LOC18032215)	#N/A	#N/A	#N/A	#N/A
CICLE_v10009291mg	46.6114	11.1251	0.373095	0	LOC18056092	ATLP-1	thaumatin-like protein(LOC18056092)	#N/A	#N/A	#N/A	#N/A
CICLE_v10007432mg	22.0066	14.8252	15.129	10.7843	LOC18054381	serine/arginine repetitive matrix protein 2	serine/arginine repetitive matrix protein 2(LOC18054381)	#N/A	#N/A	#N/A	#N/A
CICLE_v10020762mg	37.9013	31.1215	6.71524	2.03566	LOC18048634	BT1	BTB/POZ and TAZ domain-containing protein 1(LOC18048634)	0	0	GO:0046872~metal ion binding,	GO:0016567~protein ubiquitination,
CICLE_v10031232mg	36.1639	9.08772	4.79152	0.766499	LOC18045394	NPC6	non-specific phospholipase C6(LOC18045394)	cic00562:Inositol phosphate metabolism,cic00564:Glycerophospholipid metabolism,cic00565:Ether lipid metabolism,cic01100:Metabolic pathways,cic01110:Biosynthesis of secondary metabolites,	GO:0009507~chloroplast,	GO:0004629~phospholipase C activity,	GO:0009395~phospholipid catabolic process,GO:0048229~gametophyte development,GO:0048364~root development,
CICLE_v10031362mg	24.4724	13.6326	10.4076	8.53453	LOC18045459	PIX7	probable serine/threonine-protein kinase PIX7(LOC18045459)	0	0	GO:0004674~protein serine/threonine kinase activity,GO:0005524~ATP binding,	0
CICLE_v10018721mg	37.7323	13.7843	5.56386	2.22714	LOC18049497	probable LRR receptor-like serine/threonine-protein kinase At1g53430	probable LRR receptor-like serine/threonine-protein kinase At1g53430(LOC18049497)	0	GO:0016021~integral component of membrane,	GO:0005524~ATP binding,	0
CICLE_v10024961mg	25.6022	13.0384	12.8732	6.09335	LOC18036484	inactive protein kinase SELMODRAFT_444075	inactive protein kinase SELMODRAFT_444075(LOC18036484)	0	0	GO:0004672~protein kinase activity,GO:0005524~ATP binding,	0
CICLE_v10017903mg	22.2158	16.397	12.7706	9.28068	LOC18050574	WAT1-related protein At4g15540	WAT1-related protein At4g15540(LOC18050574)	0	GO:0016021~integral component of membrane,	GO:0022857~transmembrane transporter activity,	0
CICLE_v10032611mg	33.8812	7.26979	3.48691	0.900306	LOC18044577	uncharacterized LOC18044577	uncharacterized LOC18044577(LOC18044577)	#N/A	#N/A	#N/A	#N/A
CICLE_v10033512mg	21.9058	14.8836	14.186	9.05597	LOC18045511	integrator complex subunit 9 homolog	integrator complex subunit 9 homolog(LOC18045511)	0	GO:0032039~integrator complex,	0	GO:0016180~snRNA processing,
CICLE_v10012740mg	21.2186	15.3	8.24651	7.44617	LOC18040057	uncharacterized protein At3g17950	uncharacterized protein At3g17950(LOC18040057)	#N/A	#N/A	#N/A	#N/A
CICLE_v10008080mg	39.6132	8.29294	3.82849	2.98574	LOC18056170	glucan endo-1,3-beta-glucosidase 13	glucan endo-1,3-beta-glucosidase 13(LOC18056170)	0	0	GO:0042973~glucan endo-1,3-beta-D-glucosidase activity,	GO:0005975~carbohydrate metabolic process,
CICLE_v10000692mg	31.2444	22.52	4.33902	0.338751	LOC18042826	uncharacterized LOC18042826	uncharacterized LOC18042826(LOC18042826)	#N/A	#N/A	#N/A	#N/A
CICLE_v10009440mg	20.5858	21.6515	9.31883	3.96609	LOC18055728	PXMP2/4 family protein 2	PXMP2/4 family protein 2(LOC18055728)	cic04146:Peroxisome,	GO:0005739~mitochondrion,GO:0016021~integral component of membrane,	0	0
CICLE_v10030367mg	29.9845	14.8629	9.40422	5.77102	LOC18033640	PAA1	copper-transporting ATPase PAA1, chloroplastic(LOC18033640)	0	GO:0016021~integral component of membrane,	GO:0000166~nucleotide binding,	0
CICLE_v10007177mg	26.0112	8.50436	6.28713	0.895281	LOC18033108	PHT1-7	inorganic phosphate transporter 1-4(LOC18033108)	0	GO:0016021~integral component of membrane,	GO:0005315~inorganic phosphate transmembrane transporter activity,GO:0015293~symporter activity,	GO:0006817~phosphate ion transport,
CICLE_v10020730mg	21.4822	17.3374	12.3266	7.12415	LOC18048470	APE1L	DNA-(apurinic or apyrimidinic site) lyase(LOC18048470)	0	0	GO:0004518~nuclease activity,GO:0046872~metal ion binding,	GO:0006281~DNA repair,
CICLE_v10014935mg	28.1296	13.7957	9.10294	7.47827	LOC18051712	glucan endo-1,3-beta-glucosidase 5	glucan endo-1,3-beta-glucosidase 5(LOC18051712)	0	GO:0016021~integral component of membrane,	GO:0042973~glucan endo-1,3-beta-D-glucosidase activity,	GO:0005975~carbohydrate metabolic process,
CICLE_v10014084mg	35.2295	11.7387	8.03974	3.73645	LOC18052216	AIR9	187-kDa microtubule-associated protein AIR9(LOC18052216)	#N/A	#N/A	#N/A	#N/A
CICLE_v10018411mg	20.3313	13.8952	9.9275	9.50297	LOC18051439	protein FAR-RED IMPAIRED RESPONSE 1	protein FAR-RED IMPAIRED RESPONSE 1(LOC18051439)	#N/A	#N/A	#N/A	#N/A
CICLE_v10003848mg	26.2548	13.0906	9.1953	4.80995	CICLE_v10003848mg	MMT	Uncharacterized protein(CICLE_v10003848mg)	#N/A	#N/A	#N/A	#N/A
CICLE_v10000235mg	32.6864	12.409	13.7419	3.56719	LOC18040650	ATFRO7	ferric reduction oxidase 7, chloroplastic(LOC18040650)	0	GO:0016021~integral component of membrane,	GO:0016491~oxidoreductase activity,GO:0046872~metal ion binding,	0
CICLE_v10028698mg	20.1277	14.5127	11.7514	6.41107	LOC18035493	WDL2	protein WVD2-like 2(LOC18035493)	0	GO:0005737~cytoplasm,GO:0005874~microtubule,	0	0
CICLE_v10007594mg	18.6693	14.2245	13.7961	8.06166	LOC18054627	ATCNGC17	cyclic nucleotide-gated ion channel 17(LOC18054627)	cic04626:Plant-pathogen interaction,	GO:0016021~integral component of membrane,	GO:0005249~voltage-gated potassium channel activity,	0
CICLE_v10029158mg	28.2767	18.3455	7.85558	1.68212	LOC18035451	CCoAOMT1	caffeoyl-CoA O-methyltransferase(LOC18035451)	cic00940:Phenylpropanoid biosynthesis,cic00941:Flavonoid biosynthesis,cic00945:Stilbenoid, diarylheptanoid and gingerol biosynthesis,cic01100:Metabolic pathways,cic01110:Biosynthesis of secondary metabolites,	0	GO:0008171~O-methyltransferase activity,	GO:0032259~methylation,
CICLE_v10011894mg	27.2058	16.5341	11.8928	3.67269	LOC18038011	PBL7	probable serine/threonine-protein kinase PBL7(LOC18038011)	0	GO:0005886~plasma membrane,	GO:0004674~protein serine/threonine kinase activity,GO:0005524~ATP binding,	GO:1900459~positive regulation of brassinosteroid mediated signaling pathway,
CICLE_v10014396mg	32.0005	14.9021	7.59352	6.30381	LOC18051157	ATOPT3	oligopeptide transporter 3(LOC18051157)	0	GO:0016021~integral component of membrane,	0	GO:0015031~protein transport,GO:0055085~transmembrane transport,
CICLE_v10020496mg	46.2464	10.3017	2.9893	2.09175	LOC18048701	protein JINGUBANG	protein JINGUBANG(LOC18048701)	#N/A	#N/A	#N/A	#N/A
CICLE_v10012288mg	22.7533	13.6483	11.3006	7.25568	LOC18039686	uncharacterized LOC18039686	uncharacterized LOC18039686(LOC18039686)	0	GO:0016021~integral component of membrane,	0	0
CICLE_v100074891mg	17.8291	14.6378	9.94794	6.59332	LOC18055521	isoamylase 1, chloroplastic	isoamylase 1, chloroplastic(LOC18055521)	cic00500:Starch and sucrose metabolism,cic01100:Metabolic pathways,cic01110:Biosynthesis of secondary metabolites,	0	GO:0004553~hydrolase activity, hydrolyzing O-glycosyl compounds,	GO:0005975~carbohydrate metabolic process,
CICLE_v10004787mg	28.1615	13.308	12.7587	5.94447	LOC18031689	UDP-N-acetylmuramoylalanine--D-glutamate ligase	UDP-N-acetylmuramoylalanine--D-glutamate ligase(LOC18031689)	0	GO:0005737~cytoplasm,	GO:0004326~tetrahydrofolylpolyglutamate synthase activity,GO:0005524~ATP binding,GO:0008764~UDP-N-acetylmuramoylalanine-D-glutamate ligase activity,	GO:0007049~cell cycle,GO:0008360~regulation of cell shape,GO:0051301~cell division,GO:0071555~cell wall organization,
CICLE_v10007765mg	22.38	16.1576	10.0147	7.26457	LOC18053851	AUGMIN subunit 8	AUGMIN subunit 8(LOC18053851)	#N/A	#N/A	#N/A	#N/A
CICLE_v10017468mg	28.2672	14.3215	7.22274	5.39207	LOC18052220	SRT1	NAD-dependent protein deacetylase SRT1(LOC18052220)	cic00760:Nicotinate and nicotinamide metabolism,cic01100:Metabolic pathways,	0	GO:0016740~transferase activity,GO:0070403~NAD+ binding,	0
CICLE_v10016559mg	21.013	14.4491	11.6403	7.43692	LOC18050700	EBS	chromatin remodeling protein EBS(LOC18050700)	0	0	GO:0003682~chromatin binding,GO:0046872~metal ion binding,	GO:0006325~chromatin organization,
CICLE_v10028527mg	20.0759	13.6893	12.3061	6.21047	LOC18034496	flap endonuclease 1	flap endonuclease 1(LOC18034496)	cic03030:DNA replication,cic03410:Base excision repair,cic03450:Non-homologous end-joining,	GO:0005654~nucleoplasm,GO:0005730~nucleolus,GO:0005739~mitochondrion,	GO:0000287~magnesium ion binding,GO:0003677~DNA binding,GO:0008409~5'-3' exonuclease activity,GO:0017108~5'-flap endonuclease activity,	GO:0006260~DNA replication,GO:0006284~base-excision repair,GO:0043137~DNA replication, removal of RNA primer,
CICLE_v10022028mg	24.0507	13.6162	12.1116	5.46962	LOC18047365	pectinesterase 3	pectinesterase 3(LOC18047365)	0	GO:0016021~integral component of membrane,	GO:0004857~enzyme inhibitor activity,	0
CICLE_v10019332mg	20.3367	13.8712	12.6755	9.33961	LOC18049321	tRNA wybutosine-synthesizing protein 4	tRNA wybutosine-synthesizing protein 4(LOC18049321)	#N/A	#N/A	#N/A	#N/A
CICLE_v10015425mg	19.7127	14.205	11.8256	9.39885	CICLE_v10015425mg	SPP2	Sucrose-phosphatase(CICLE_v10015425mg)	0	0	GO:0000287~magnesium ion binding,GO:0050307~sucrose-phosphate phosphatase activity,	GO:0005986~sucrose biosynthetic process,
CICLE_v10005220mg	25.7047	19.9134	11.0523	3.92002	LOC18031934	CRF4	ethylene-responsive transcription factor CRF4(LOC18031934)	0	GO:0005634~nucleus,	GO:0003677~DNA binding,GO:0003700~transcription factor activity, sequence-specific DNA binding,	0
CICLE_v10011685mg	18.8622	16.595	12.8755	7.77508	LOC18038456	BAG1	BAG family molecular chaperone regulator 8, chloroplastic(LOC18038456)	0	GO:0005886~plasma membrane,	0	0
CICLE_v10029939mg	20.1986	18.7476	12.5184	8.17868	CICLE_v10029939mg		Uncharacterized protein(CICLE_v10029939mg)	0	0	0	GO:0042254~ribosome biogenesis,
CICLE_v10014820mg	18.0675	12.3715	13.4882	8.61993	LOC18052611	CHC1	SWI/SNF complex component SNF12 homolog(LOC18052611)	#N/A	#N/A	#N/A	#N/A
CICLE_v10025939mg	52.6226	3.88221	0.158102	0	LOC18036047	ATCAD9	probable mannitol dehydrogenase(LOC18036047)	0	0	GO:0008270~zinc ion binding,GO:0016491~oxidoreductase activity,	0
CICLE_v10024148mg	28.375	15.2858	10.8751	3.411	CICLE_v10024148mg		Uncharacterized protein(CICLE_v10024148mg)	0	0	GO:0051499~D-aminoacyl-tRNA deacylase activity,	0
CICLE_v10026644mg	16.6746	16.3825	11.3812	6.73286	LOC18037297	cold-regulated 413 plasma membrane protein 4	cold-regulated 413 plasma membrane protein 4(LOC18037297)	0	GO:0016021~integral component of membrane,	0	0
CICLE_v10007331mg	36.5747	13.8953	4.85222	2.11987	LOC18055431	RDR3	probable RNA-dependent RNA polymerase 3(LOC18055431)	0	0	GO:0003723~RNA binding,GO:0003968~RNA-directed 5'-3' RNA polymerase activity,	GO:0031047~gene silencing by RNA,
CICLE_v10007919mg	19.1708	14.0586	12.2863	7.15205	LOC18055808	AtGUS3	heparanase-like protein 3(LOC18055808)	cic00531:Glycosaminoglycan degradation,cic01100:Metabolic pathways,	GO:0016020~membrane,	GO:0016798~hydrolase activity, acting on glycosyl bonds,	0
CICLE_v10010553mg	25.8125	14.6461	10.607	8.92951	CICLE_v10010553mg	GSTL2	GST N-terminal domain-containing protein(CICLE_v10010553mg)	0	0	GO:0004364~glutathione transferase activity,	GO:0006749~glutathione metabolic process,
ENSRNAG00050211825	20.813	12.4441	12.315	5.50499	#N/A	#N/A	#N/A	#N/A	#N/A	#N/A	#N/A
CICLE_v10020808mg	17.7181	15.2967	11.1147	7.41356	LOC18045871	MGP4	UDP-D-xylose:L-fucose alpha-1,3-D-xylosyltransferase MGP4(LOC18045871)	0	GO:0000139~Golgi membrane,GO:0016021~integral component of membrane,	GO:0016757~transferase activity, transferring glycosyl groups,	GO:0071555~cell wall organization,
CICLE_v10007115mg	23.6682	14.7872	11.4932	5.50355	LOC18032874	GLA1	dihydrofolate synthetase(LOC18032874)	cic00790:Folate biosynthesis,cic01100:Metabolic pathways,cic01240:Biosynthesis of cofactors,	GO:0005759~mitochondrial matrix,	GO:0004326~tetrahydrofolylpolyglutamate synthase activity,GO:0005524~ATP binding,GO:0008841~dihydrofolate synthase activity,GO:0046872~metal ion binding,	GO:0009793~embryo development ending in seed dormancy,
CICLE_v10020764mg	18.9957	16.2811	7.75525	4.1736	LOC18047259	HT1	serine/threonine-protein kinase HT1(LOC18047259)	0	0	GO:0004672~protein kinase activity,GO:0005524~ATP binding,	0
CICLE_v100004082mg	21.4053	13.7602	11.4698	6.77747	LOC18042150	uncharacterized protein At5g08430	uncharacterized protein At5g08430(LOC18042150)	0	0	GO:0003677~DNA binding,	0
CICLE_v10011692mg	31.6869	23.4911	0.386578	0	LOC18039801	uncharacterized LOC18039801	uncharacterized LOC18039801(LOC18039801)	#N/A	#N/A	#N/A	#N/A
CICLE_v10018710mg	37.7866	10.9886	7.28005	2.5031	LOC18049159	CEPR2	receptor protein-tyrosine kinase CEPR2(LOC18049159)	0	GO:0016021~integral component of membrane,	GO:0004672~protein kinase activity,GO:0005524~ATP binding,	0
CICLE_v10024951mg	37.3478	9.09928	4.08227	2.61577	LOC18036082	ARA12	subtilisin-like protease SBT1.7(LOC18036082)	0	0	GO:0004252~serine-type endopeptidase activity,	0
CICLE_v10003897mg	34.0682	8.64337	6.65657	0.928706	CICLE_v10003897mg		Uncharacterized protein(CICLE_v10003897mg)	0	GO:0016021~integral component of membrane,	0	0
CICLE_v10001182mg	19.7504	14.6815	10.2389	9.59924	LOC18040790	uncharacterized LOC18040790	uncharacterized LOC18040790(LOC18040790)	0	GO:0016021~integral component of membrane,	0	0
CICLE_v10024881mg	33.5908	14.265	5.62666	2.37325	LOC18036428	BGAL3	beta-galactosidase 3(LOC18036428)	0	GO:0048046~apoplast,	GO:0004565~beta-galactosidase activity,GO:0030246~carbohydrate binding,	GO:0005975~carbohydrate metabolic process,
novel.1412	17.2729	15.6673	11.5084	8.26722	#N/A	#N/A	#N/A	#N/A	#N/A	#N/A	#N/A
CICLE_v10025941mg	20.9956	13.635	11.9156	5.09487	LOC18037655	putative clathrin assembly protein At4g40080	putative clathrin assembly protein At4g40080(LOC18037655)	0	GO:0005794~Golgi apparatus,GO:0005905~clathrin-coated pit,GO:0030136~clathrin-coated vesicle,	GO:0005543~phospholipid binding,	GO:0006897~endocytosis,
CICLE_v100073971mg	38.1381	13.6521	2.87281	1.26938	LOC18055914	LRR receptor-like serine/threonine-protein kinase ERECTA	LRR receptor-like serine/threonine-protein kinase ERECTA(LOC18055914)	cic04016:MAPK signaling pathway - plant,	0	0	0
CICLE_v10007360mg	19.7601	14.9511	9.28509	8.86742	LOC18056021	VLN4	villin-4(LOC18056021)	0	0	GO:0051015~actin filament binding,	GO:0007010~cytoskeleton organization,GO:0051693~actin filament capping,
CICLE_v10020515mg	24.9474	13.4838	0.0804752	0	LOC18049650	GDSL esterase/lipase At5g33370	GDSL esterase/lipase At5g33370(LOC18049650)	0	0	GO:0016788~hydrolase activity, acting on ester bonds,	0
CICLE_v10014266mg	27.4633	13.1844	4.75785	4.49485	LOC18052205	PHB	homeobox-leucine zipper protein ATHB-14(LOC18052205)	0	GO:0005634~nucleus,	GO:0003677~DNA binding,GO:0008289~lipid binding,	0
CICLE_v10025712mg	23.4762	14.4216	9.01441	3.95451	LOC18037050	uncharacterized LOC18037050	uncharacterized LOC18037050(LOC18037050)	#N/A	#N/A	#N/A	#N/A
CICLE_v10031274mg	34.1268	16.6787	4.41671	1.52397	LOC18045584	DTX29	protein DETOXIFICATION 29(LOC18045584)	0	GO:0016021~integral component of membrane,	GO:0015297~antiporter activity,GO:0042910~xenobiotic transporter activity,	0
CICLE_v10022170mg	21.9142	15.3164	10.0125	5.99047	LOC18048047	AFO	axial regulator YABBY 1(LOC18048047)	0	0	0	GO:0007275~multicellular organism development,
CICLE_v10019226mg	19.2333	20.1916	11.5193	5.62257	LOC18046178	BTB/POZ domain-containing protein At1g63850	BTB/POZ domain-containing protein At1g63850(LOC18046178)	0	0	0	GO:0016567~protein ubiquitination,
CICLE_v10015674mg	20.2404	12.9563	8.97299	7.55418	LOC18050781	LRP1	protein LATERAL ROOT PRIMORDIUM 1(LOC18050781)	0	GO:0005634~nucleus,	0	GO:0007275~multicellular organism development,GO:0009734~auxin-activated signaling pathway,GO:0009851~auxin biosynthetic process,
CICLE_v10010421mg	20.3938	12.447	11.7216	6.91227	LOC18053984	ATX2	uncharacterized LOC18053984(LOC18053984)	0	0	GO:0016740~transferase activity,GO:0046872~metal ion binding,	0
CICLE_v10006878mg	20.5516	14.0826	8.24478	7.18689	CICLE_v10006878mg		Uncharacterized protein(CICLE_v10006878mg)	#N/A	#N/A	#N/A	#N/A
CICLE_v10019211mg	29.7936	10.3316	6.51959	5.51966	LOC18045909	probable LRR receptor-like serine/threonine-protein kinase At1g63430	probable LRR receptor-like serine/threonine-protein kinase At1g63430(LOC18045909)	0	GO:0016021~integral component of membrane,	GO:0004672~protein kinase activity,GO:0005524~ATP binding,	0
CICLE_v10031364mg	30.8919	10.4541	3.04258	2.34855	LOC18044194	protein ASPARTIC PROTEASE IN GUARD CELL 1	protein ASPARTIC PROTEASE IN GUARD CELL 1(LOC18044194)	0	0	GO:0004190~aspartic-type endopeptidase activity,	0
CICLE_v10032749mg	43.6788	3.54388	0.736665	0.336114	LOC18044429	CHI3	probable chalcone--flavonone isomerase 3(LOC18044429)	cic00941:Flavonoid biosynthesis,cic01100:Metabolic pathways,cic01110:Biosynthesis of secondary metabolites,	0	GO:0016872~intramolecular lyase activity,	0
CICLE_v10025358mg	24.1461	12.2365	11.9658	5.59439	LOC18037088	RUS4	protein root UVB sensitive 4(LOC18037088)	0	GO:0009507~chloroplast,	0	GO:0048653~anther development,
CICLE_v100285431mg	18.6359	12.7436	10.7958	5.36194	LOC18035081	uncharacterized LOC18035081	uncharacterized LOC18035081(LOC18035081)	#N/A	#N/A	#N/A	#N/A
CICLE_v10014429mg	17.5604	14.2846	11.3464	7.83821	LOC18052812	APG7	ubiquitin-like modifier-activating enzyme atg7(LOC18052812)	cic04136:Autophagy - other,	GO:0000407~pre-autophagosomal structure,	GO:0008641~small protein activating enzyme activity,	GO:0006914~autophagy,GO:0015031~protein transport,
CICLE_v10016280mg	39.3461	12.9761	0.827049	0.348985	LOC18052032	LHCB2.1	chlorophyll a-b binding protein 151, chloroplastic(LOC18052032)	cic00196:Photosynthesis - antenna proteins,cic01100:Metabolic pathways,	GO:0009522~photosystem I,GO:0009523~photosystem II,GO:0009535~chloroplast thylakoid membrane,	GO:0016168~chlorophyll binding,	GO:0009765~photosynthesis, light harvesting,GO:0018298~protein-chromophore linkage,
CICLE_v10020687mg	31.9837	17.4054	3.24731	1.35441	LOC18046552	uncharacterized LOC18046552	uncharacterized LOC18046552(LOC18046552)	0	0	0	GO:0006396~RNA processing,
CICLE_v10001192mg	31.3702	12.324	3.02995	0.331607	LOC18041375	uncharacterized LOC18041375	uncharacterized LOC18041375(LOC18041375)	#N/A	#N/A	#N/A	#N/A
CICLE_v10008356mg	21.3944	12.6957	9.58927	4.67028	LOC18055298	TIFY8	protein TIFY 8(LOC18055298)	#N/A	#N/A	#N/A	#N/A
CICLE_v10031451mg	39.6811	3.21258	0.608706	0.127881	LOC18045099	SCPL45	serine carboxypeptidase-like 45(LOC18045099)	0	GO:0005576~extracellular region,	GO:0004185~serine-type carboxypeptidase activity,	0
CICLE_v10000601mg	17.3526	14.1018	10.7537	7.30033	LOC18040703	protein SET DOMAIN GROUP 41	protein SET DOMAIN GROUP 41(LOC18040703)	#N/A	#N/A	#N/A	#N/A
CICLE_v10014761mg	24.3055	12.926	8.22873	4.37864	LOC18052945	uncharacterized LOC18052945	uncharacterized LOC18052945(LOC18052945)	0	GO:0016021~integral component of membrane,	0	0
CICLE_v10024970mg	18.9857	14.5408	9.48385	7.15109	LOC18037843	UPF0261 protein SACE_5696	UPF0261 protein SACE_5696(LOC18037843)	0	0	GO:0003824~catalytic activity,	0
CICLE_v10016469mg	19.75	16.0412	8.17449	6.4194	LOC18053517	RMA3	E3 ubiquitin-protein ligase RMA1H1(LOC18053517)	cic04141:Protein processing in endoplasmic reticulum,	GO:0016021~integral component of membrane,	GO:0046872~metal ion binding,	0
CICLE_v10009994mg	17.7755	13.6311	9.01465	5.88501	LOC18054119	histone H4	histone H4(LOC18054119)	0	GO:0000786~nucleosome,GO:0005634~nucleus,	GO:0003677~DNA binding,GO:0046982~protein heterodimerization activity,	0
novel.1586	17.3042	13.0658	12.1592	7.64424	#N/A	#N/A	#N/A	#N/A	#N/A	#N/A	#N/A
CICLE_v10027961mg	17.1342	11.4195	12.0983	7.12705	LOC18034048	YSL6	probable metal-nicotianamine transporter YSL6(LOC18034048)	0	GO:0016021~integral component of membrane,	0	GO:0055085~transmembrane transport,
CICLE_v10016165mg	16.756	12.5027	11.5126	8.32643	LOC18052836	probable protein phosphatase 2C 58	probable protein phosphatase 2C 58(LOC18052836)	0	0	GO:0004722~protein serine/threonine phosphatase activity,	0
CICLE_v10018320mg	36.1667	10.1383	2.85638	0.156859	CICLE_v10018320mg		Uncharacterized protein(CICLE_v10018320mg)	#N/A	#N/A	#N/A	#N/A
CICLE_v10022909mg	53.9011	0.699377	0.0683108	0	LOC18049944	inhibitor of trypsin and hageman factor	inhibitor of trypsin and hageman factor(LOC18049944)	0	0	GO:0004867~serine-type endopeptidase inhibitor activity,	GO:0009611~response to wounding,
novel.863	17.6861	11.9904	11.9768	7.8592	#N/A	#N/A	#N/A	#N/A	#N/A	#N/A	#N/A
CICLE_v10003732mg	18.9842	11.4756	12.7446	7.57303	CICLE_v10003732mg		Uncharacterized protein(CICLE_v10003732mg)	0	GO:0016021~integral component of membrane,	0	0
CICLE_v10005110mg	18.8117	14.6572	11.1178	5.83553	LOC18032816	uncharacterized LOC18032816	uncharacterized LOC18032816(LOC18032816)	#N/A	#N/A	#N/A	#N/A
CICLE_v10025725mg	18.8056	14.6219	9.97615	5.333	LOC18037788	uncharacterized LOC18037788	uncharacterized LOC18037788(LOC18037788)	0	GO:0016021~integral component of membrane,	0	0
CICLE_v100001252mg	20.2175	11.0976	12.6429	6.93173	LOC18041025	kinesin-like protein KIN-4A	kinesin-like protein KIN-4A(LOC18041025)	0	GO:0005874~microtubule,	GO:0005524~ATP binding,GO:0008017~microtubule binding,GO:1990939~ATP-dependent microtubule motor activity,	GO:0007018~microtubule-based movement,
CICLE_v10019223mg	22.1831	13.8335	7.72172	2.99973	LOC18048794	uncharacterized LOC18048794	uncharacterized LOC18048794(LOC18048794)	#N/A	#N/A	#N/A	#N/A
CICLE_v10024978mg	36.1872	6.25998	2.42174	0.0414145	LOC18036508	G-type lectin S-receptor-like serine/threonine-protein kinase LECRK1	G-type lectin S-receptor-like serine/threonine-protein kinase LECRK1(LOC18036508)	0	GO:0016021~integral component of membrane,	GO:0005524~ATP binding,	0
novel.1525	19.6812	11.5836	11.4577	4.40502	#N/A	#N/A	#N/A	#N/A	#N/A	#N/A	#N/A
CICLE_v10020996mg	28.4711	14.3865	4.84441	1.08999	LOC18047146	CXE8	probable carboxylesterase 8(LOC18047146)	0	0	GO:0016787~hydrolase activity,	0
CICLE_v10014502mg	15.597	12.849	11.8314	7.38004	LOC18051504	ACX3	acyl-coenzyme A oxidase 3, peroxisomal(LOC18051504)	cic00071:Fatty acid degradation,cic00410:beta-Alanine metabolism,cic00592:alpha-Linolenic acid metabolism,cic00640:Propanoate metabolism,cic01040:Biosynthesis of unsaturated fatty acids,cic01100:Metabolic pathways,cic01110:Biosynthesis of secondary metabolites,cic01200:Carbon metabolism,cic01212:Fatty acid metabolism,cic04146:Peroxisome,	GO:0005777~peroxisome,	GO:0003997~acyl-CoA oxidase activity,GO:0071949~FAD binding,	GO:0006635~fatty acid beta-oxidation,
CICLE_v10003608mg	22.1642	12.9933	7.593	6.64616	CICLE_v10003608mg		Uncharacterized protein(CICLE_v10003608mg)	#N/A	#N/A	#N/A	#N/A
CICLE_v10019999mg	15.4825	12.9857	10.1083	6.59568	LOC18049840	ankyrin-1	ankyrin-1(LOC18049840)	#N/A	#N/A	#N/A	#N/A
CICLE_v10018980mg	16.9988	11.2153	11.2425	6.91214	LOC18048511	uncharacterized LOC18048511	uncharacterized LOC18048511(LOC18048511)	0	0	GO:0008270~zinc ion binding,	0
CICLE_v10029363mg	21.6968	13.5939	8.22781	4.39827	LOC18035067	uncharacterized LOC18035067	uncharacterized LOC18035067(LOC18035067)	0	0	0	GO:0009269~response to desiccation,
CICLE_v10033420mg	34.4176	16.5557	10.3195	4.50278	LOC18045571	MADS-box protein FLOWERING LOCUS C	MADS-box protein FLOWERING LOCUS C(LOC18045571)	0	GO:0005634~nucleus,	GO:0003700~transcription factor activity, sequence-specific DNA binding,	0
CICLE_v10022576mg	23.7925	14.9754	5.54445	1.92141	LOC18050245	uncharacterized protein At5g01610	uncharacterized protein At5g01610(LOC18050245)	#N/A	#N/A	#N/A	#N/A
CICLE_v10031705mg	33.4695	10.9272	2.04204	1.00526	LOC18043672	aspartyl protease family protein 2	aspartyl protease family protein 2(LOC18043672)	0	0	GO:0004190~aspartic-type endopeptidase activity,	0
CICLE_v10010930mg	43.3731	4.21402	3.73542	0.684356	LOC18039076	ABCB15	ABC transporter B family member 15(LOC18039076)	cic02010:ABC transporters,	GO:0016021~integral component of membrane,	GO:0005524~ATP binding,GO:0042626~ATPase activity, coupled to transmembrane movement of substances,	0
CICLE_v10028203mg	47.982	3.77204	0.364696	0.214412	LOC18033993	probable amidase At4g34880	probable amidase At4g34880(LOC18033993)	cic00330:Arginine and proline metabolism,cic00360:Phenylalanine metabolism,cic00380:Tryptophan metabolism,cic01100:Metabolic pathways,	0	0	0
CICLE_v10011415mg	27.2815	7.95832	5.85325	2.85821	LOC18038859	PUB40	U-box domain-containing protein 40(LOC18038859)	0	0	GO:0004842~ubiquitin-protein transferase activity,	0
CICLE_v10023153mg	25.8585	16.5832	5.52175	1.62785	CICLE_v10023153mg		Uncharacterized protein(CICLE_v10023153mg)	0	GO:0016021~integral component of membrane,	0	0
CICLE_v10004023mg	19.3944	10.8827	9.72401	7.32839	CICLE_v10004023mg		Uncharacterized protein(CICLE_v10004023mg)	#N/A	#N/A	#N/A	#N/A
CICLE_v10019419mg	13.5903	14.6386	8.25768	4.59389	LOC18047380	uncharacterized LOC18047380	uncharacterized LOC18047380(LOC18047380)	#N/A	#N/A	#N/A	#N/A
CICLE_v10003800mg	24.06	6.86173	0.313002	0	LOC18042560	BHLH96	transcription factor bHLH96(LOC18042560)	#N/A	#N/A	#N/A	#N/A
novel.1061	19.018	10.7463	9.03282	6.25511	#N/A	#N/A	#N/A	#N/A	#N/A	#N/A	#N/A
CICLE_v10005288mg	20.2172	12.6405	7.61913	3.49693	LOC18031508	ATBAG1	BAG family molecular chaperone regulator 1(LOC18031508)	0	0	GO:0051087~chaperone binding,	0
CICLE_v10029245mg	21.4448	18.9165	4.98694	1.87329	LOC18034424	O-acyltransferase WSD1	O-acyltransferase WSD1(LOC18034424)	0	GO:0016021~integral component of membrane,	GO:0004144~diacylglycerol O-acyltransferase activity,	GO:0019432~triglyceride biosynthetic process,
CICLE_v10000770mg	27.5617	17.145	2.82012	0.191368	LOC18041262	uncharacterized LOC18041262	uncharacterized LOC18041262(LOC18041262)	#N/A	#N/A	#N/A	#N/A
CICLE_v10021106mg	30.2635	7.51329	0.504526	0.0426629	LOC18046574	SPL8	squamosa promoter-binding-like protein 8(LOC18046574)	0	GO:0005634~nucleus,	GO:0003677~DNA binding,GO:0046872~metal ion binding,	0
CICLE_v10008203mg	18.6236	10.9745	9.20208	5.68084	LOC18055668	HAG2	histone acetyltransferase type B catalytic subunit(LOC18055668)	0	GO:0000781~chromosome, telomeric region,GO:0005634~nucleus,GO:0005829~cytosol,	GO:0010485~H4 histone acetyltransferase activity,	GO:0006348~chromatin silencing at telomere,
CICLE_v10028051mg	27.5537	16.9143	2.19066	0.180821	LOC18035444	uncharacterized LOC18035444	uncharacterized LOC18035444(LOC18035444)	0	0	GO:0004672~protein kinase activity,GO:0005524~ATP binding,	0
CICLE_v10016279mg	22.52	10.0443	8.28449	5.71751	LOC18051813	NOL	chlorophyll(ide) b reductase NOL, chloroplastic(LOC18051813)	cic00860:Porphyrin metabolism,cic01100:Metabolic pathways,cic01110:Biosynthesis of secondary metabolites,	GO:0009507~chloroplast,	GO:0034256~chlorophyll(ide) b reductase activity,	GO:0015996~chlorophyll catabolic process,
CICLE_v10000841mg	37.5833	9.64047	1.09403	0.137311	LOC18042610	AATL1	lysine histidine transporter-like 8(LOC18042610)	0	GO:0016021~integral component of membrane,	0	GO:0006865~amino acid transport,
CICLE_v10031276mg	20.0265	11.5556	7.41953	5.95779	LOC18044608	OFUT3	O-fucosyltransferase 3(LOC18044608)	0	GO:0016021~integral component of membrane,	GO:0016740~transferase activity,	GO:0006004~fucose metabolic process,
CICLE_v10005577mg	18.8589	11.1846	9.95668	5.90541	LOC18032704	haloacid dehalogenase-like hydrolase domain-containing protein At2g33255	haloacid dehalogenase-like hydrolase domain-containing protein At2g33255(LOC18032704)	0	GO:0009507~chloroplast,	GO:0016787~hydrolase activity,	0
CICLE_v10003734mg	25.5851	8.32981	6.96529	3.4125	CICLE_v10003734mg	CINV2	Beta-fructofuranosidase(CICLE_v10003734mg)	0	0	GO:0004564~beta-fructofuranosidase activity,GO:0033926~glycopeptide alpha-N-acetylgalactosaminidase activity,	GO:0005975~carbohydrate metabolic process,
CICLE_v10013004mg	17.3861	13.8483	8.45575	6.31112	LOC18039093	dihydrofolate reductase	dihydrofolate reductase(LOC18039093)	0	0	GO:0030599~pectinesterase activity,	GO:0042545~cell wall modification,
CICLE_v10012204mg	15.3896	11.2683	10.3533	5.94167	LOC18039742	CP33	33 kDa ribonucleoprotein, chloroplastic(LOC18039742)	0	0	GO:0003723~RNA binding,	0
CICLE_v10033672mg	17.9168	11.4499	8.49552	8.58369	LOC18045635	RNA pseudouridine synthase 5	RNA pseudouridine synthase 5(LOC18045635)	0	0	GO:0003723~RNA binding,GO:0009982~pseudouridine synthase activity,	GO:0001522~pseudouridine synthesis,
novel.317	37.2601	7.39362	0.521412	0.183454	#N/A	#N/A	#N/A	#N/A	#N/A	#N/A	#N/A
ENSRNAG00050208985	17.6874	10.4034	6.74235	3.25285	#N/A	#N/A	#N/A	#N/A	#N/A	#N/A	#N/A
CICLE_v10002672mg	32.9384	6.96751	1.37283	0.473173	LOC18042052	uncharacterized LOC18042052	uncharacterized LOC18042052(LOC18042052)	#N/A	#N/A	#N/A	#N/A
CICLE_v10029972mg	19.3811	9.86946	12.3418	4.87027	CICLE_v10029972mg		Uncharacterized protein(CICLE_v10029972mg)	#N/A	#N/A	#N/A	#N/A
CICLE_v10014081mg	20.9726	10.2791	6.20483	6.0189	LOC18052822	WAVE2	protein SCAR1(LOC18052822)	0	GO:0005737~cytoplasm,GO:0005856~cytoskeleton,	GO:0003779~actin binding,	GO:0030036~actin cytoskeleton organization,
CICLE_v10026636mg	18.7303	16.4125	7.5975	2.56374	LOC18036754	uncharacterized LOC18036754	uncharacterized LOC18036754(LOC18036754)	0	GO:0009535~chloroplast thylakoid membrane,	0	0
CICLE_v10018774mg	31.7146	6.09381	3.35773	2.26952	LOC18048103	AFH1	formin-like protein 2(LOC18048103)	0	GO:0005886~plasma membrane,GO:0016021~integral component of membrane,	0	GO:0010497~plasmodesmata-mediated intercellular transport,GO:0051016~barbed-end actin filament capping,
CICLE_v10001305mg	19.0117	12.941	7.6291	6.09706	LOC18041091	uncharacterized LOC18041091	uncharacterized LOC18041091(LOC18041091)	0	GO:0005739~mitochondrion,GO:0009536~plastid,	0	0
CICLE_v10026191mg	17.4563	9.4377	7.69452	5.15174	LOC18036763	uncharacterized LOC18036763	uncharacterized LOC18036763(LOC18036763)	0	0	GO:0016491~oxidoreductase activity,	GO:0006281~DNA repair,
CICLE_v10033798mg	27.3808	11.6945	4.67926	0.921043	LOC18044284	FDM2	factor of DNA methylation 5(LOC18044284)	#N/A	#N/A	#N/A	#N/A
CICLE_v10011040mg	19.7465	14.181	7.85987	3.69078	LOC18038907	AHA4	ATPase 4, plasma membrane-type(LOC18038907)	cic00190:Oxidative phosphorylation,cic01100:Metabolic pathways,	GO:0005886~plasma membrane,GO:0016021~integral component of membrane,	GO:0005524~ATP binding,GO:0008553~hydrogen-exporting ATPase activity, phosphorylative mechanism,	0
CICLE_v10011109mg	21.2919	11.8038	9.70815	5.84111	LOC18039695	uncharacterized LOC18039695	uncharacterized LOC18039695(LOC18039695)	#N/A	#N/A	#N/A	#N/A
CICLE_v100074892mg	14.3109	11.541	9.43282	5.75568	LOC18055521	isoamylase 1, chloroplastic	isoamylase 1, chloroplastic(LOC18055521)	cic00500:Starch and sucrose metabolism,cic01100:Metabolic pathways,cic01110:Biosynthesis of secondary metabolites,	0	GO:0004553~hydrolase activity, hydrolyzing O-glycosyl compounds,	GO:0005975~carbohydrate metabolic process,
CICLE_v10028018mg	26.4332	10.3297	4.66849	0.732409	LOC18035112	beta-glucosidase BoGH3B	beta-glucosidase BoGH3B(LOC18035112)	cic00460:Cyanoamino acid metabolism,cic00500:Starch and sucrose metabolism,cic00999:Biosynthesis of various plant secondary metabolites,cic01100:Metabolic pathways,cic01110:Biosynthesis of secondary metabolites,	GO:0005576~extracellular region,	GO:0004553~hydrolase activity, hydrolyzing O-glycosyl compounds,	GO:0005975~carbohydrate metabolic process,
CICLE_v10011867mg	18.0944	16.0055	5.03439	1.09903	LOC18040023	ATOFP2	transcription repressor OFP3(LOC18040023)	0	GO:0005634~nucleus,	GO:0003677~DNA binding,	GO:0045892~negative regulation of transcription, DNA-templated,
CICLE_v10020940mg	22.7866	10.3276	7.23038	4.22816	LOC18046273	protein EMSY-LIKE 3	protein EMSY-LIKE 3(LOC18046273)	0	GO:0005634~nucleus,	0	GO:0050832~defense response to fungus,
CICLE_v10022410mg	24.1507	12.2778	2.46039	0.200953	LOC18047542	ERF023	ethylene-responsive transcription factor ERF023(LOC18047542)	0	GO:0005634~nucleus,	GO:0003677~DNA binding,GO:0003700~transcription factor activity, sequence-specific DNA binding,	0
CICLE_v100210772mg	15.4989	12.9607	9.62591	5.02675	CICLE_v100210772mg		Uncharacterized protein(CICLE_v100210772mg)	#N/A	#N/A	#N/A	#N/A
novel.1327	19.3348	10.0074	7.268	3.09323	#N/A	#N/A	#N/A	#N/A	#N/A	#N/A	#N/A
CICLE_v10009502mg	19.6187	10.005	6.75984	5.05025	LOC18053940	selenoprotein H	selenoprotein H(LOC18053940)	#N/A	#N/A	#N/A	#N/A
CICLE_v10011842mg	22.1114	11.8357	6.73492	3.30134	LOC18039962	CRD1	magnesium-protoporphyrin IX monomethyl ester [oxidative] cyclase, chloroplastic(LOC18039962)	cic00860:Porphyrin metabolism,cic01100:Metabolic pathways,cic01110:Biosynthesis of secondary metabolites,	0	GO:0046872~metal ion binding,GO:0048529~magnesium-protoporphyrin IX monomethyl ester (oxidative) cyclase activity,	GO:0015979~photosynthesis,GO:0015995~chlorophyll biosynthetic process,
CICLE_v10024972mg	20.2702	12.8238	9.42167	3.86015	LOC18037063	NAT11	nucleobase-ascorbate transporter 11(LOC18037063)	0	GO:0005886~plasma membrane,GO:0016021~integral component of membrane,	GO:0022857~transmembrane transporter activity,	0
CICLE_v10024382mg	22.6	7.17817	9.17347	3.58905	CICLE_v10024382mg		Uncharacterized protein(CICLE_v10024382mg)	#N/A	#N/A	#N/A	#N/A
CICLE_v10020852mg	15.2927	13.2847	9.23212	5.03047	LOC18049081	ATSK11	shaggy-related protein kinase alpha(LOC18049081)	0	0	GO:0005524~ATP binding,	0
CICLE_v10017305mg	20.2521	13.7909	3.72711	1.12175	CICLE_v10017305mg		Uncharacterized protein(CICLE_v10017305mg)	#N/A	#N/A	#N/A	#N/A
CICLE_v10010264mg	17.7693	11.4969	6.92981	7.2277	LOC18055073	LRX4	leucine-rich repeat extensin-like protein 4(LOC18055073)	#N/A	#N/A	#N/A	#N/A
CICLE_v10031014mg	17.889	10.9953	6.76745	6.19335	LOC18043784	CCD1	carotenoid 9,10(9',10')-cleavage dioxygenase 1(LOC18043784)	0	0	GO:0016702~oxidoreductase activity, acting on single donors with incorporation of molecular oxygen, incorporation of two atoms of oxygen,GO:0046872~metal ion binding,	0
CICLE_v100021301mg	15.5368	9.37843	9.94732	7.11839	LOC18041895	uncharacterized LOC18041895	uncharacterized LOC18041895(LOC18041895)	0	GO:0005886~plasma membrane,GO:0016021~integral component of membrane,	0	0
CICLE_v10001982mg	12.9209	11.446	8.46256	6.2604	LOC18041793	F-actin-capping protein subunit alpha	F-actin-capping protein subunit alpha(LOC18041793)	cic04144:Endocytosis,	GO:0008290~F-actin capping protein complex,	GO:0003779~actin binding,	GO:0051016~barbed-end actin filament capping,
CICLE_v10006357mg	17.9945	11.8313	6.6821	3.54292	CICLE_v10006357mg		Uncharacterized protein(CICLE_v10006357mg)	0	GO:0016021~integral component of membrane,	0	0
CICLE_v10015736mg	23.1512	9.10465	5.61471	2.86616	LOC18052270	uncharacterized LOC18052270	uncharacterized LOC18052270(LOC18052270)	0	GO:0009506~plasmodesma,GO:0016021~integral component of membrane,	GO:0016757~transferase activity, transferring glycosyl groups,	0
CICLE_v10027780mg	18.984	9.25865	10.248	4.52053	LOC18034069	uncharacterized LOC18034069	uncharacterized LOC18034069(LOC18034069)	#N/A	#N/A	#N/A	#N/A
CICLE_v10011627mg	17.7023	13.6226	6.56621	1.36078	LOC18040088	IQM3	IQ domain-containing protein IQM3(LOC18040088)	0	GO:0005634~nucleus,	0	0
CICLE_v10027839mg	28.6745	10.5907	2.8342	1.31669	LOC18035349	ARF4	auxin response factor 4(LOC18035349)	0	GO:0005634~nucleus,	GO:0003677~DNA binding,	GO:0006355~regulation of transcription, DNA-templated,GO:0009734~auxin-activated signaling pathway,
CICLE_v10014994mg	32.181	2.64283	0.420195	0	LOC18052685	ATGH9B1	endoglucanase 8(LOC18052685)	cic00500:Starch and sucrose metabolism,cic01100:Metabolic pathways,	0	GO:0008810~cellulase activity,	GO:0030245~cellulose catabolic process,
CICLE_v10015515mg	15.3403	12.1079	8.66028	4.52357	LOC18051957	probable serine/threonine-protein kinase PBL7	probable serine/threonine-protein kinase PBL7(LOC18051957)	0	GO:0016021~integral component of membrane,	GO:0004674~protein serine/threonine kinase activity,GO:0005524~ATP binding,	0
CICLE_v10004527mg	17.7912	9.68821	7.82038	5.03065	LOC18031266	ATNEK5	serine/threonine-protein kinase Nek6(LOC18031266)	0	0	GO:0004672~protein kinase activity,GO:0005524~ATP binding,	0
CICLE_v10010785mg	20.2799	9.47922	6.75441	5.45207	LOC18053668	SDE5	putative nuclear RNA export factor SDE5(LOC18053668)	#N/A	#N/A	#N/A	#N/A
CICLE_v10019199mg	18.5808	10.5944	8.73738	3.84166	LOC18047147	receptor-like serine/threonine-protein kinase At2g45590	receptor-like serine/threonine-protein kinase At2g45590(LOC18047147)	0	GO:0016021~integral component of membrane,	GO:0004672~protein kinase activity,GO:0005524~ATP binding,	0
CICLE_v10031260mg	16.7037	10.084	8.03245	6.8186	LOC18043395	folate synthesis bifunctional protein, mitochondrial	folate synthesis bifunctional protein, mitochondrial(LOC18043395)	cic00790:Folate biosynthesis,cic01100:Metabolic pathways,cic01240:Biosynthesis of cofactors,	0	GO:0003848~2-amino-4-hydroxy-6-hydroxymethyldihydropteridine diphosphokinase activity,GO:0004156~dihydropteroate synthase activity,GO:0005524~ATP binding,GO:0016301~kinase activity,GO:0046872~metal ion binding,	GO:0046654~tetrahydrofolate biosynthetic process,GO:0046656~folic acid biosynthetic process,
CICLE_v10000694mg	13.2674	11.0359	9.44041	6.31527	LOC18041343	RNI-like	F-box/FBD/LRR-repeat protein At1g13570(LOC18041343)	#N/A	#N/A	#N/A	#N/A
CICLE_v10008731mg	32.5068	8.90777	2.81802	3.49377	LOC18055392	uclacyanin 1	uclacyanin 1(LOC18055392)	0	0	GO:0009055~electron carrier activity,	0
CICLE_v10009684mg	14.3687	9.29306	7.24598	6.33976	LOC18055282	DUT1	deoxyuridine 5'-triphosphate nucleotidohydrolase(LOC18055282)	cic00240:Pyrimidine metabolism,cic01100:Metabolic pathways,	0	GO:0000287~magnesium ion binding,GO:0004170~dUTP diphosphatase activity,	GO:0006226~dUMP biosynthetic process,GO:0046081~dUTP catabolic process,
ENSRNAG00050211643	18.7318	10.7746	9.18918	2.486	#N/A	#N/A	#N/A	#N/A	#N/A	#N/A	#N/A
CICLE_v10018237mg	38.6816	6.50815	0.796606	0.166314	LOC18050493	zinc finger CCCH domain-containing protein 53	zinc finger CCCH domain-containing protein 53(LOC18050493)	0	0	GO:0003723~RNA binding,GO:0046872~metal ion binding,	0
CICLE_v10004238mg	20.7789	9.70057	7.34503	1.19583	LOC18033210	probably inactive leucine-rich repeat receptor-like protein kinase At3g28040	probably inactive leucine-rich repeat receptor-like protein kinase At3g28040(LOC18033210)	0	GO:0016021~integral component of membrane,	GO:0004672~protein kinase activity,GO:0005524~ATP binding,	0
CICLE_v100287892mg	15.2484	10.9426	7.44082	6.34406	CICLE_v100287892mg	inositol-tetrakisphosphate 1-kinase 3	Inositol-1,3,4-trisphosphate 5/6-kinase(CICLE_v100287892mg)	0	0	GO:0000287~magnesium ion binding,GO:0005524~ATP binding,GO:0047325~inositol tetrakisphosphate 1-kinase activity,GO:0052725~inositol-1,3,4-trisphosphate 6-kinase activity,GO:0052726~inositol-1,3,4-trisphosphate 5-kinase activity,	GO:0032957~inositol trisphosphate metabolic process,
CICLE_v10025832mg	17.6057	10.8254	7.74296	5.07097	LOC18037651	uncharacterized LOC18037651	uncharacterized LOC18037651(LOC18037651)	0	0	GO:0046872~metal ion binding,	0
CICLE_v10017434mg	20.292	9.30372	7.32418	5.57838	LOC18052345	GWD3	alpha-glucan water dikinase 2(LOC18052345)	0	0	GO:0005524~ATP binding,GO:0016301~kinase activity,	0
CICLE_v10000881mg	22.1972	9.01619	6.05917	4.06683	LOC18042612	B3 domain-containing protein Os03g0620400	B3 domain-containing protein Os03g0620400(LOC18042612)	0	GO:0005634~nucleus,	GO:0003677~DNA binding,	0
CICLE_v10019810mg	14.6843	10.1383	2.81165	0.894571	LOC18048154	CYP93D1	licodione synthase(LOC18048154)	cic00941:Flavonoid biosynthesis,cic00943:Isoflavonoid biosynthesis,cic01100:Metabolic pathways,cic01110:Biosynthesis of secondary metabolites,	0	GO:0004497~monooxygenase activity,GO:0005506~iron ion binding,GO:0016705~oxidoreductase activity, acting on paired donors, with incorporation or reduction of molecular oxygen,GO:0020037~heme binding,	0
CICLE_v10028444mg	17.5069	12.5707	6.50509	1.2055	LOC18034658	SOS5	fasciclin-like arabinogalactan protein 4(LOC18034658)	0	GO:0005886~plasma membrane,GO:0016021~integral component of membrane,GO:0031225~anchored component of membrane,	0	0
CICLE_v10018666mg	14.7765	10.3104	7.55439	6.66682	LOC18050094	UBP15	ubiquitin carboxyl-terminal hydrolase 15(LOC18050094)	0	GO:0016021~integral component of membrane,	GO:0004843~thiol-dependent ubiquitin-specific protease activity,	GO:0006511~ubiquitin-dependent protein catabolic process,GO:0016579~protein deubiquitination,
CICLE_v10019483mg	18.1211	10.4302	6.08017	3.24578	LOC18050194	OFUT29	O-fucosyltransferase 29(LOC18050194)	0	GO:0005768~endosome,GO:0005802~trans-Golgi network,GO:0016021~integral component of membrane,	GO:0016740~transferase activity,	GO:0006004~fucose metabolic process,
CICLE_v10033784mg	14.8825	10.5584	8.72954	6.9297	LOC18043704	uncharacterized LOC18043704	uncharacterized LOC18043704(LOC18043704)	#N/A	#N/A	#N/A	#N/A
CICLE_v10026750mg	29.9202	2.80297	0.756631	0.427456	LOC18036956	uncharacterized LOC18036956	uncharacterized LOC18036956(LOC18036956)	#N/A	#N/A	#N/A	#N/A
CICLE_v100160112mg	14.1028	12.9752	8.10468	5.63907	LOC18050876	tRNA	tRNA (adenine(58)-N(1))-methyltransferase catalytic subunit TRMT61A(LOC18050876)	0	GO:0031515~tRNA (m1A) methyltransferase complex,	GO:0016429~tRNA (adenine-N1-)-methyltransferase activity,	0
CICLE_v10000059mg	17.0772	8.78283	7.91808	5.87788	LOC18042979	uncharacterized LOC18042979	uncharacterized LOC18042979(LOC18042979)	0	GO:0005886~plasma membrane,	0	0
CICLE_v10028959mg	40.5159	8.17682	3.87949	2.24216	LOC18034655	ATHCHIB	endochitinase(LOC18034655)	cic00520:Amino sugar and nucleotide sugar metabolism,cic01100:Metabolic pathways,cic04016:MAPK signaling pathway - plant,	0	GO:0004568~chitinase activity,	GO:0005975~carbohydrate metabolic process,GO:0006032~chitin catabolic process,GO:0016998~cell wall macromolecule catabolic process,
CICLE_v10011016mg	18.5779	11.2336	8.65771	4.38626	CICLE_v10011016mg	HGL1	DUF5110 domain-containing protein(CICLE_v10011016mg)	0	0	GO:0004553~hydrolase activity, hydrolyzing O-glycosyl compounds,GO:0030246~carbohydrate binding,	GO:0005975~carbohydrate metabolic process,
CICLE_v10007880mg	15.8588	9.82984	7.13824	6.30843	LOC18055762	uncharacterized LOC18055762	uncharacterized LOC18055762(LOC18055762)	0	0	GO:0008168~methyltransferase activity,	GO:0032259~methylation,
CICLE_v100117052mg	14.914	10.202	9.95628	6.70609	CICLE_v100117052mg		Uncharacterized protein(CICLE_v100117052mg)	0	0	GO:0008374~O-acyltransferase activity,	GO:0006629~lipid metabolic process,
CICLE_v10013476mg	14.162	11.4018	10.0151	6.49353	LOC18038617	ZAR1	receptor protein kinase-like protein ZAR1(LOC18038617)	0	GO:0005886~plasma membrane,GO:0016021~integral component of membrane,	GO:0004672~protein kinase activity,GO:0005524~ATP binding,	0
CICLE_v10029775mg	15.4921	11.6958	7.16804	3.31953	CICLE_v10029775mg		Uncharacterized protein(CICLE_v10029775mg)	#N/A	#N/A	#N/A	#N/A
CICLE_v10015551mg	17.1291	12.1564	6.39078	2.17456	LOC18051591	Domain	heavy metal-associated isoprenylated plant protein 41(LOC18051591)	#N/A	#N/A	#N/A	#N/A
CICLE_v10018611mg	17.4833	10.585	6.65324	6.01144	LOC18048677	DSC1	disease resistance-like protein DSC1(LOC18048677)	0	0	GO:0005524~ATP binding,GO:0016787~hydrolase activity,GO:0043531~ADP binding,	GO:0006952~defense response,GO:0007165~signal transduction,
CICLE_v10019345mg	18.3227	11.3252	8.38684	2.29359	LOC18049711	probable methyltransferase PMT19	probable methyltransferase PMT19(LOC18049711)	0	GO:0016021~integral component of membrane,	GO:0008168~methyltransferase activity,	GO:0032259~methylation,
CICLE_v10028127mg	14.3189	9.80486	8.76119	4.30499	LOC18035593	D-xylose-proton symporter-like 3, chloroplastic	D-xylose-proton symporter-like 3, chloroplastic(LOC18035593)	0	GO:0016021~integral component of membrane,	GO:0022857~transmembrane transporter activity,	0
CICLE_v10002237mg	25.7466	12.1522	2.03297	0.508637	LOC18042611	DOF1.6	dof zinc finger protein DOF1.6(LOC18042611)	0	GO:0005634~nucleus,	GO:0003677~DNA binding,	GO:0006355~regulation of transcription, DNA-templated,
CICLE_v10024461mg	14.209	10.3394	7.56584	5.54801	LOC18049844	DSP8	putative dual specificity protein phosphatase DSP8(LOC18049844)	0	GO:0016021~integral component of membrane,	GO:0004725~protein tyrosine phosphatase activity,GO:0008138~protein tyrosine/serine/threonine phosphatase activity,	0
CICLE_v10032052mg	17.5546	9.73038	5.73487	4.81011	LOC18045484	CAN2	staphylococcal-like nuclease CAN2(LOC18045484)	#N/A	#N/A	#N/A	#N/A
CICLE_v10000178mg	17.3075	9.67077	7.46158	5.07586	LOC18041288	lysine-specific demethylase JMJ25	lysine-specific demethylase JMJ25(LOC18041288)	0	GO:0005634~nucleus,	0	0
CICLE_v10021126mg	15.0673	10.379	8.75	3.6051	LOC18047780	protein VTE6, chloroplastic	protein VTE6, chloroplastic(LOC18047780)	0	GO:0016021~integral component of membrane,	0	0
CICLE_v10000991mg	24.0187	14.7458	3.91222	1.19112	LOC18041578	AAP3	amino acid permease 3(LOC18041578)	0	GO:0016021~integral component of membrane,	0	GO:0006865~amino acid transport,
CICLE_v10019740mg	16.8404	10.0552	7.90599	3.48301	LOC18048812	CBSDUF4	putative DUF21 domain-containing protein At1g03270(LOC18048812)	0	GO:0016021~integral component of membrane,	0	0
CICLE_v10016740mg	12.8074	9.08434	9.45327	6.04237	LOC18050910	ALT3	acyl-acyl carrier protein thioesterase ATL3, chloroplastic(LOC18050910)	#N/A	#N/A	#N/A	#N/A
CICLE_v10000597mg	17.6951	9.10633	6.78785	5.71342	LOC18041563	SERK2	somatic embryogenesis receptor kinase 2(LOC18041563)	0	GO:0016021~integral component of membrane,	GO:0004675~transmembrane receptor protein serine/threonine kinase activity,GO:0005102~receptor binding,GO:0005524~ATP binding,	0
CICLE_v10027379mg	17.013	9.44878	7.12767	6.13668	LOC18036992	PRA1.F2	PRA1 family protein F2(LOC18036992)	0	GO:0016021~integral component of membrane,	0	0
CICLE_v10008802mg	21.7162	11.408	3.91439	1.88502	LOC18054583	putative anthocyanidin reductase	putative anthocyanidin reductase(LOC18054583)	0	0	GO:0003824~catalytic activity,	0
CICLE_v10024870mg	14.8913	8.76725	9.64982	5.37265	LOC18037113	CENP-C	centromere protein C(LOC18037113)	0	GO:0000776~kinetochore,GO:0005634~nucleus,	GO:0019237~centromeric DNA binding,	GO:0051382~kinetochore assembly,
CICLE_v10001729mg	17.7841	9.32913	5.85004	4.2302	LOC18040155	AHL10	AT-hook motif nuclear-localized protein 10(LOC18040155)	0	GO:0005634~nucleus,GO:0005829~cytosol,	GO:0003680~AT DNA binding,	0
CICLE_v10000352mg	17.6074	13.2542	4.90764	0.70579	LOC18041502	BXL7	probable beta-D-xylosidase 7(LOC18041502)	0	GO:0005576~extracellular region,	GO:0004553~hydrolase activity, hydrolyzing O-glycosyl compounds,	GO:0005975~carbohydrate metabolic process,
CICLE_v10000273mg	23.9894	9.85917	1.96659	1.04964	LOC18040690	AKT2/3	potassium channel AKT2/3(LOC18040690)	0	GO:0016021~integral component of membrane,	GO:0005216~ion channel activity,GO:0005249~voltage-gated potassium channel activity,	0
CICLE_v10008257mg	17.3327	8.67611	5.1449	1.33876	LOC18055320	protein BIG GRAIN 1-like B	protein BIG GRAIN 1-like B(LOC18055320)	0	GO:0005886~plasma membrane,	0	GO:0009734~auxin-activated signaling pathway,
CICLE_v10019362mg	13.5493	10.5904	8.06536	5.32168	LOC18047478	ATMPK19	mitogen-activated protein kinase 19(LOC18047478)	0	0	GO:0004707~MAP kinase activity,GO:0005524~ATP binding,	0
CICLE_v10001894mg	14.7055	11.8089	5.92347	4.57164	LOC18042622	PPD3	psbP domain-containing protein 3, chloroplastic(LOC18042622)	0	GO:0009654~photosystem II oxygen evolving complex,GO:0016021~integral component of membrane,GO:0019898~extrinsic component of membrane,	GO:0005509~calcium ion binding,	GO:0015979~photosynthesis,
CICLE_v10017543mg	18.3035	13.2919	5.61372	1.3128	LOC18051154	early nodulin-75	early nodulin-75(LOC18051154)	0	0	GO:0046872~metal ion binding,	GO:1900150~regulation of defense response to fungus,
CICLE_v10004032mg	16.6176	7.90302	10.281	4.04695	CICLE_v10004032mg		Uncharacterized protein(CICLE_v10004032mg)	#N/A	#N/A	#N/A	#N/A
CICLE_v10005395mg	13.3546	12.7233	7.20511	4.00536	LOC18031988	TLD domain-containing protein 2	TLD domain-containing protein 2(LOC18031988)	#N/A	#N/A	#N/A	#N/A
CICLE_v10020156mg	12.797	10.0159	8.91555	4.88713	LOC18048411	RNA exonuclease 4	RNA exonuclease 4(LOC18048411)	0	0	GO:0000976~transcription regulatory region sequence-specific DNA binding,GO:0008408~3'-5' exonuclease activity,	GO:0006364~rRNA processing,
CICLE_v10002900mg	37.7263	1.50221	0.0216538	0	CICLE_v10002900mg		Uncharacterized protein(CICLE_v10002900mg)	#N/A	#N/A	#N/A	#N/A
CICLE_v10033902mg	15.4849	12.8074	5.36309	3.14354	LOC18043944	bifunctional aspartokinase/homoserine dehydrogenase 1	bifunctional aspartokinase/homoserine dehydrogenase 1(LOC18043944)	0	0	GO:0004072~aspartate kinase activity,GO:0004412~homoserine dehydrogenase activity,	GO:0009067~aspartate family amino acid biosynthetic process,
CICLE_v10004842mg	32.2497	8.0612	1.13305	1.02344	LOC18031521	VAN3-binding protein	VAN3-binding protein(LOC18031521)	0	GO:0016021~integral component of membrane,	0	0
CICLE_v10023104mg	46.9769	5.62068	0.79755	0	CICLE_v10023104mg		Uncharacterized protein(CICLE_v10023104mg)	#N/A	#N/A	#N/A	#N/A
CICLE_v10019033mg	18.5609	10.4912	5.54396	1.85293	LOC18048882	serine/threonine-protein kinase D6PK	serine/threonine-protein kinase D6PK(LOC18048882)	0	0	GO:0004672~protein kinase activity,GO:0005524~ATP binding,	0
CICLE_v10031194mg	14.0107	9.63244	6.6495	5.63687	LOC18044772	F-box/LRR-repeat protein At5g02910	F-box/LRR-repeat protein At5g02910(LOC18044772)	#N/A	#N/A	#N/A	#N/A
CICLE_v10008035mg	19.8374	7.92139	4.67458	4.33001	LOC18055309	CYP72A15	cytochrome P450 CYP72A219(LOC18055309)	0	GO:0016021~integral component of membrane,	GO:0004497~monooxygenase activity,GO:0005506~iron ion binding,GO:0016705~oxidoreductase activity, acting on paired donors, with incorporation or reduction of molecular oxygen,GO:0020037~heme binding,	0
CICLE_v10032279mg	27.4699	6.44242	4.01243	0.216706	LOC18043905	ATHB13	homeobox-leucine zipper protein ATHB-13(LOC18043905)	0	GO:0005634~nucleus,	GO:0000981~RNA polymerase II transcription factor activity, sequence-specific DNA binding,GO:0043565~sequence-specific DNA binding,	0
CICLE_v10032426mg	15.0003	8.79887	7.60443	4.60543	LOC18043292	uncharacterized LOC18043292	uncharacterized LOC18043292(LOC18043292)	#N/A	#N/A	#N/A	#N/A
CICLE_v10031035mg	21.1069	9.13058	4.64389	3.89869	LOC18043634	ATPU1	pullulanase 1, chloroplastic(LOC18043634)	0	0	GO:0004553~hydrolase activity, hydrolyzing O-glycosyl compounds,	GO:0005975~carbohydrate metabolic process,
CICLE_v10024684mg	15.0529	10.1443	6.88662	5.47859	LOC18037183	CSI1	protein CELLULOSE SYNTHASE INTERACTIVE 1(LOC18037183)	0	GO:0010330~cellulose synthase complex,	GO:0008017~microtubule binding,	GO:0051211~anisotropic cell growth,GO:2001006~regulation of cellulose biosynthetic process,
CICLE_v10001550mg	13.7291	10.414	7.27877	5.35881	LOC18040262	uncharacterized LOC18040262	uncharacterized LOC18040262(LOC18040262)	#N/A	#N/A	#N/A	#N/A
CICLE_v100210771mg	14.2782	12.2618	7.48478	5.12492	LOC18047937	UPF0565 protein C2orf69 homolog	UPF0565 protein C2orf69 homolog(LOC18047937)	#N/A	#N/A	#N/A	#N/A
CICLE_v10015493mg	12.8415	10.6354	7.8863	4.83123	LOC18050942	uncharacterized membrane protein YMR253C	uncharacterized membrane protein YMR253C(LOC18050942)	0	GO:0016021~integral component of membrane,	0	0
CICLE_v10028984mg	23.9483	7.69403	3.44023	0.488579	LOC18035646	VRN1	B3 domain-containing transcription factor VRN1(LOC18035646)	0	GO:0005634~nucleus,	GO:0003677~DNA binding,	0
CICLE_v10015212mg	14.8112	7.72169	6.68061	5.0358	LOC18050846	ENT3	equilibrative nucleotide transporter 3(LOC18050846)	0	GO:0016021~integral component of membrane,	GO:0005337~nucleoside transmembrane transporter activity,	0
CICLE_v10006706mg	13.2038	11.9374	7.60061	4.54605	CICLE_v10006706mg	tRNA-5-taurinomethyluridine 2-sulfurtransferase	tRNA-5-taurinomethyluridine 2-sulfurtransferase(CICLE_v10006706mg)	0	0	GO:0000049~tRNA binding,GO:0005524~ATP binding,GO:0061708~tRNA-5-taurinomethyluridine 2-sulfurtransferase,	GO:0008033~tRNA processing,
CICLE_v10001416mg	26.1809	3.93717	0.896391	0.0107568	LOC18040694	CYCD3;1	cyclin-D3-1(LOC18040694)	cic04075:Plant hormone signal transduction,	0	0	GO:0007049~cell cycle,GO:0051301~cell division,
CICLE_v10030175mg	19.6097	8.44626	6.51654	5.19095	CICLE_v10030175mg	PAA1	HMA domain-containing protein(CICLE_v10030175mg)	0	GO:0016021~integral component of membrane,	GO:0046872~metal ion binding,	0
CICLE_v10027412mg	16.6893	9.6358	5.38241	4.6646	LOC18035990	ABI1	probable protein phosphatase 2C 6(LOC18035990)	cic04016:MAPK signaling pathway - plant,cic04075:Plant hormone signal transduction,	0	GO:0016791~phosphatase activity,	0
CICLE_v10004381mg	22.5858	7.07296	0.140801	0	LOC18032817	ATSBT1.3	subtilisin-like protease SBT1.3(LOC18032817)	0	0	GO:0004252~serine-type endopeptidase activity,	0
CICLE_v10008817mg	12.4252	11.1356	7.16024	5.62101	LOC18055592	uncharacterized LOC18055592	uncharacterized LOC18055592(LOC18055592)	0	0	GO:0008253~5'-nucleotidase activity,	GO:0009264~deoxyribonucleotide catabolic process,
CICLE_v10031427mg	24.4039	9.83837	1.62924	0.916341	LOC18045115	ankyrin-3	ankyrin-3(LOC18045115)	#N/A	#N/A	#N/A	#N/A
CICLE_v10019644mg	13.2217	8.89958	8.27257	6.28627	LOC18050128	flowering time control protein FCA	flowering time control protein FCA(LOC18050128)	0	0	GO:0003723~RNA binding,	0
CICLE_v10014483mg	12.4468	8.25502	9.03157	5.90439	LOC18052038	uncharacterized LOC18052038	uncharacterized LOC18052038(LOC18052038)	#N/A	#N/A	#N/A	#N/A
CICLE_v10017132mg	14.581	7.17478	8.46928	4.53918	LOC18037701	histone H3.2	histone H3.2(LOC18037701)	0	GO:0000786~nucleosome,GO:0005634~nucleus,	GO:0003677~DNA binding,GO:0046982~protein heterodimerization activity,	0
CICLE_v10007694mg	24.5995	8.44965	4.14116	0.644088	LOC18055579	probable inactive receptor kinase At2g26730	probable inactive receptor kinase At2g26730(LOC18055579)	0	GO:0016021~integral component of membrane,	GO:0004672~protein kinase activity,GO:0005524~ATP binding,	0
CICLE_v10032568mg	17.1365	13.6094	1.80192	0.278014	LOC18044863	LHCA1	chlorophyll a-b binding protein 6, chloroplastic(LOC18044863)	cic00196:Photosynthesis - antenna proteins,cic01100:Metabolic pathways,	GO:0009522~photosystem I,GO:0009523~photosystem II,GO:0009535~chloroplast thylakoid membrane,GO:0009941~chloroplast envelope,GO:0010287~plastoglobule,	GO:0003729~mRNA binding,GO:0016168~chlorophyll binding,GO:0019904~protein domain specific binding,	GO:0009409~response to cold,GO:0009644~response to high light intensity,GO:0009645~response to low light intensity stimulus,GO:0009768~photosynthesis, light harvesting in photosystem I,GO:0018298~protein-chromophore linkage,
CICLE_v10019219mg	28.3012	7.75918	0.507029	0.0620423	LOC18047025	GL3	transcription factor EGL1(LOC18047025)	0	GO:0005634~nucleus,	GO:0003677~DNA binding,GO:0046983~protein dimerization activity,	0
CICLE_v10000359mg	12.2728	10.1493	6.9322	5.3287	LOC18043040	ARC5	dynamin-like protein ARC5(LOC18043040)	0	0	GO:0003924~GTPase activity,GO:0005525~GTP binding,	0
CICLE_v10002836mg	15.5342	11.5821	6.95729	1.71513	LOC18042197	ERG28	ergosterol biosynthetic protein 28(LOC18042197)	0	GO:0005789~endoplasmic reticulum membrane,GO:0016021~integral component of membrane,	0	GO:0006629~lipid metabolic process,
CICLE_v10000566mg	27.0084	7.29349	3.32506	0.154143	LOC18042616	nitrate regulatory gene2 protein	nitrate regulatory gene2 protein(LOC18042616)	#N/A	#N/A	#N/A	#N/A
CICLE_v10006360mg	12.7067	10.1675	8.5274	4.68034	LOC18031462	ATGGH1	gamma-glutamyl hydrolase 1(LOC18031462)	0	0	GO:0008242~omega peptidase activity,	0
CICLE_v100117051mg	13.1969	9.93321	8.49265	3.89191	LOC18040065	phospholipase A	phospholipase A(1) LCAT3(LOC18040065)	#N/A	#N/A	#N/A	#N/A
CICLE_v10026061mg	26.9814	7.30892	3.49285	0.260754	LOC18036204	DOF5.8	dof zinc finger protein DOF3.4(LOC18036204)	0	GO:0005634~nucleus,	GO:0000976~transcription regulatory region sequence-specific DNA binding,GO:0008270~zinc ion binding,	GO:0006355~regulation of transcription, DNA-templated,GO:0009733~response to auxin,GO:0009751~response to salicylic acid,GO:0042545~cell wall modification,GO:0045787~positive regulation of cell cycle,
CICLE_v10018864mg	18.3291	9.30612	5.52756	3.96477	LOC18046381	ATCHX18	cation/H(+) antiporter 18(LOC18046381)	0	GO:0005770~late endosome,GO:0016021~integral component of membrane,	GO:0015299~solute:proton antiporter activity,	GO:0006885~regulation of pH,
CICLE_v10000533mg	18.4614	8.17015	5.71185	4.0061	LOC18041064	OFUT9	O-fucosyltransferase 9(LOC18041064)	0	GO:0016021~integral component of membrane,	GO:0016740~transferase activity,	GO:0006004~fucose metabolic process,
CICLE_v10027795mg	13.4558	9.33628	6.68597	5.93302	LOC18034979	DRD1	protein CHROMATIN REMODELING 35(LOC18034979)	cic03440:Homologous recombination,	0	GO:0005524~ATP binding,GO:0070615~nucleosome-dependent ATPase activity,	GO:0080188~RNA-directed DNA methylation,
CICLE_v10004699mg	12.5827	7.96437	7.46639	6.10176	LOC18032786	uncharacterized LOC18032786	uncharacterized LOC18032786(LOC18032786)	#N/A	#N/A	#N/A	#N/A
CICLE_v100285432mg	14.935	9.40217	7.81559	3.43996	CICLE_v100285432mg		Uncharacterized protein(CICLE_v100285432mg)	#N/A	#N/A	#N/A	#N/A
CICLE_v10008397mg	12.4562	9.55525	7.04368	4.12918	LOC18055170	GLCAT14B	beta-glucuronosyltransferase GlcAT14B(LOC18055170)	0	GO:0016021~integral component of membrane,	GO:0015020~glucuronosyltransferase activity,	0
novel.864	12.9797	10.0853	7.56473	5.10892	#N/A	#N/A	#N/A	#N/A	#N/A	#N/A	#N/A
CICLE_v10016823mg	12.6864	11.6768	5.9263	2.15875	LOC18051649	uncharacterized LOC18051649	uncharacterized LOC18051649(LOC18051649)	0	GO:0016021~integral component of membrane,	0	0
CICLE_v10004254mg	25.5225	5.4453	3.54243	0.358851	LOC18031782	TDR	leucine-rich repeat receptor-like protein kinase TDR(LOC18031782)	0	GO:0016021~integral component of membrane,	GO:0004672~protein kinase activity,GO:0005524~ATP binding,	0
CICLE_v10019115mg	17.3687	7.21517	7.84485	4.19015	LOC18048606	HIPL1	HIPL1 protein(LOC18048606)	0	0	GO:0003824~catalytic activity,	0
CICLE_v10013103mg	17.7782	6.44864	5.78503	1.99296	CICLE_v10013103mg		Uncharacterized protein(CICLE_v10013103mg)	#N/A	#N/A	#N/A	#N/A
CICLE_v10022108mg	14.3222	0.107824	0.0562783	0	LOC18049402	germin-like protein subfamily 1 member 17	germin-like protein subfamily 1 member 17(LOC18049402)	0	GO:0005618~cell wall,GO:0048046~apoplast,	GO:0030145~manganese ion binding,	0
CICLE_v10000521mg	21.8401	10.583	1.94466	0.381487	LOC18040752	AST68	low affinity sulfate transporter 3(LOC18040752)	0	GO:0016021~integral component of membrane,	GO:0008271~secondary active sulfate transmembrane transporter activity,GO:0015293~symporter activity,	0
CICLE_v10002925mg	15.881	9.10302	5.16617	3.53093	LOC18042792	uncharacterized LOC18042792	uncharacterized LOC18042792(LOC18042792)	#N/A	#N/A	#N/A	#N/A
CICLE_v10007718mg	24.6759	7.9538	0.853024	0.0801069	LOC18053720	probable LRR receptor-like serine/threonine-protein kinase At2g23950	probable LRR receptor-like serine/threonine-protein kinase At2g23950(LOC18053720)	0	GO:0016021~integral component of membrane,	GO:0004672~protein kinase activity,GO:0005524~ATP binding,	0
CICLE_v10015556mg	14.4894	8.0407	6.82543	3.7649	LOC18050579	ATL46	RING-H2 finger protein ATL46(LOC18050579)	0	GO:0016021~integral component of membrane,	0	0
CICLE_v10031177mg	14.1938	8.63924	5.87295	4.93765	LOC18043885	transmembrane protein 87A	transmembrane protein 87A(LOC18043885)	0	GO:0016021~integral component of membrane,	0	0
CICLE_v10014378mg	16.6481	7.87183	7.95024	4.73516	LOC18051024	CSC1-like protein At3g21620	CSC1-like protein At3g21620(LOC18051024)	0	GO:0016021~integral component of membrane,	0	GO:0006811~ion transport,
CICLE_v10025417mg	19.4562	5.64263	2.79739	0.244567	LOC18035904	TT7	cytochrome P450 71A1(LOC18035904)	0	0	GO:0004497~monooxygenase activity,GO:0005506~iron ion binding,GO:0016705~oxidoreductase activity, acting on paired donors, with incorporation or reduction of molecular oxygen,GO:0020037~heme binding,	0
CICLE_v10000706mg	14.6312	8.04412	7.09593	5.29829	LOC18042064	OFUT7	O-fucosyltransferase 7(LOC18042064)	0	0	GO:0016740~transferase activity,	GO:0006004~fucose metabolic process,
CICLE_v10015563mg	16.6484	7.64891	5.50351	4.18723	LOC18053080	probable leucine-rich repeat receptor-like serine/threonine-protein kinase At3g14840	probable leucine-rich repeat receptor-like serine/threonine-protein kinase At3g14840(LOC18053080)	0	0	GO:0004672~protein kinase activity,GO:0005524~ATP binding,	0
CICLE_v10033822mg	16.3188	7.64901	6.82239	2.18333	LOC18043932	uncharacterized LOC18043932	uncharacterized LOC18043932(LOC18043932)	0	GO:0016021~integral component of membrane,	0	0
CICLE_v10028069mg	12.6739	8.96378	6.75941	6.28796	LOC18034703	TMN5	transmembrane 9 superfamily member 5(LOC18034703)	0	GO:0000139~Golgi membrane,GO:0010008~endosome membrane,GO:0016021~integral component of membrane,	0	GO:0009624~response to nematode,
CICLE_v10007876mg	21.7674	7.3936	3.0775	2.56371	LOC18055286	zinc finger CCCH domain-containing protein 18	zinc finger CCCH domain-containing protein 18(LOC18055286)	0	0	GO:0003677~DNA binding,GO:0003723~RNA binding,GO:0046872~metal ion binding,	0
CICLE_v10005040mg	27.4733	4.8084	0.709191	1.06065	LOC18031307	uncharacterized LOC18031307	uncharacterized LOC18031307(LOC18031307)	cic03410:Base excision repair,	0	GO:0008725~DNA-3-methyladenine glycosylase activity,	GO:0006284~base-excision repair,
CICLE_v100084011mg	14.0701	7.69639	6.65393	5.32775	LOC18055471	K	K(+) efflux antiporter 6(LOC18055471)	0	GO:0016021~integral component of membrane,	GO:0015299~solute:proton antiporter activity,	0
CICLE_v10019076mg	15.0193	8.06615	7.10609	4.91549	LOC18046930	somatic embryogenesis receptor kinase 4	somatic embryogenesis receptor kinase 4(LOC18046930)	0	GO:0005886~plasma membrane,GO:0016021~integral component of membrane,	GO:0004672~protein kinase activity,GO:0005524~ATP binding,	0
CICLE_v10001726mg	23.2117	2.26637	0.187849	0.0821578	LOC18042520	PER12	peroxidase 12(LOC18042520)	cic00940:Phenylpropanoid biosynthesis,cic01100:Metabolic pathways,cic01110:Biosynthesis of secondary metabolites,	GO:0005576~extracellular region,GO:0005773~vacuole,GO:0009505~plant-type cell wall,GO:0009506~plasmodesma,	GO:0004601~peroxidase activity,GO:0020037~heme binding,GO:0046872~metal ion binding,	GO:0006979~response to oxidative stress,GO:0042744~hydrogen peroxide catabolic process,
CICLE_v10031030mg	17.7861	8.10669	5.03369	2.27752	LOC18044897	ATROPGEF5	rop guanine nucleotide exchange factor 5(LOC18044897)	0	0	GO:0005085~guanyl-nucleotide exchange factor activity,	0
CICLE_v10005357mg	12.1675	12.6486	6.36457	3.45009	LOC18032134	PPD2	protein TIFY 4B(LOC18032134)	#N/A	#N/A	#N/A	#N/A
CICLE_v10019379mg	16.7421	8.00361	5.71094	2.31366	LOC18047773	LRR receptor-like serine/threonine-protein kinase FEI 2	LRR receptor-like serine/threonine-protein kinase FEI 2(LOC18047773)	0	GO:0016021~integral component of membrane,	GO:0004672~protein kinase activity,GO:0005524~ATP binding,	0
CICLE_v10000562mg	17.0189	9.04716	6.98443	1.51165	LOC18042890	KIN14U	kinesin-like protein KIN-14U(LOC18042890)	0	0	GO:0005524~ATP binding,GO:0008017~microtubule binding,GO:1990939~ATP-dependent microtubule motor activity,	GO:0007018~microtubule-based movement,
novel.1786	13.0096	9.77108	7.27042	3.13177	#N/A	#N/A	#N/A	#N/A	#N/A	#N/A	#N/A
CICLE_v10010834mg	12.7194	9.99524	6.81619	2.49004	LOC18054237	spindle and kinetochore-associated protein 2	spindle and kinetochore-associated protein 2(LOC18054237)	0	GO:0000940~condensed chromosome outer kinetochore,GO:0005737~cytoplasm,GO:0005876~spindle microtubule,	GO:0008017~microtubule binding,	GO:0007059~chromosome segregation,GO:0051301~cell division,
CICLE_v10025455mg	25.4785	4.76087	2.4792	0.667439	LOC18037635	DTX27	protein DETOXIFICATION 27(LOC18037635)	0	GO:0016021~integral component of membrane,	GO:0015297~antiporter activity,GO:0042910~xenobiotic transporter activity,	0
CICLE_v10031200mg	18.7699	8.16368	5.31061	1.51663	LOC18045452	GAUT15	probable galacturonosyltransferase 15(LOC18045452)	0	GO:0000139~Golgi membrane,GO:0016021~integral component of membrane,	GO:0047262~polygalacturonate 4-alpha-galacturonosyltransferase activity,	GO:0045489~pectin biosynthetic process,GO:0071555~cell wall organization,
CICLE_v10032080mg	29.8775	3.60281	4.22635	0.171914	LOC18045705	CYCD1;1	cyclin-D1-1(LOC18045705)	0	0	0	GO:0007049~cell cycle,GO:0051301~cell division,
CICLE_v100092682mg	9.56168	9.63548	7.11925	4.76311	LOC18055940	probable RNA methyltransferase At5g51130	probable RNA methyltransferase At5g51130(LOC18055940)	0	0	GO:0008171~O-methyltransferase activity,GO:0008173~RNA methyltransferase activity,	0
CICLE_v10030854mg	13.4519	7.09084	8.85658	4.85341	LOC18045464	LECRKS4	L-type lectin-domain containing receptor kinase S.4(LOC18045464)	0	GO:0005886~plasma membrane,GO:0016021~integral component of membrane,	GO:0004672~protein kinase activity,GO:0005524~ATP binding,GO:0030246~carbohydrate binding,	GO:0002229~defense response to oomycetes,GO:0042742~defense response to bacterium,
CICLE_v10008008mg	14.5748	11.0361	5.41945	1.46719	LOC18054737	BHLH82	uncharacterized LOC18054737(LOC18054737)	0	GO:0005634~nucleus,	GO:0046983~protein dimerization activity,	0
CICLE_v10028116mg	30.5757	5.71215	1.31631	0.0662705	LOC18034831	protein FAF-like, chloroplastic	protein FAF-like, chloroplastic(LOC18034831)	#N/A	#N/A	#N/A	#N/A
CICLE_v10022287mg	21.923	5.61494	2.11771	2.13371	LOC18047205	uncharacterized LOC18047205	uncharacterized LOC18047205(LOC18047205)	0	GO:0005634~nucleus,GO:0016021~integral component of membrane,	0	0
CICLE_v10021249mg	16.1419	7.77159	5.63498	2.99018	LOC18046510	GXM1	glucuronoxylan 4-O-methyltransferase 3(LOC18046510)	0	GO:0000139~Golgi membrane,	0	GO:0045492~xylan biosynthetic process,
CICLE_v10020157mg	14.6637	10.1294	5.0712	2.85552	LOC18049029	uncharacterized LOC18049029	uncharacterized LOC18049029(LOC18049029)	0	0	GO:0046872~metal ion binding,	0
CICLE_v10026452mg	17.4201	7.24625	5.36783	3.29187	LOC18037673	ATL10	E3 ubiquitin-protein ligase ATL76(LOC18037673)	0	GO:0016021~integral component of membrane,	GO:0016740~transferase activity,	GO:0016567~protein ubiquitination,
CICLE_v10033354mg	12.2207	9.11131	6.33864	3.94663	LOC18045462	LBD33	LOB domain-containing protein 33(LOC18045462)	#N/A	#N/A	#N/A	#N/A
CICLE_v10021357mg	15.7282	12.7613	4.54073	0.753225	LOC18050341		MADS-box protein 04g005320(LOC18050341)	0	GO:0005634~nucleus,	GO:0000977~RNA polymerase II regulatory region sequence-specific DNA binding,GO:0003700~transcription factor activity, sequence-specific DNA binding,GO:0046983~protein dimerization activity,	GO:0045944~positive regulation of transcription from RNA polymerase II promoter,
CICLE_v10011098mg	14.7188	7.76561	5.84162	3.40524	LOC18038180	AUGMIN subunit 5	AUGMIN subunit 5(LOC18038180)	0	GO:0005876~spindle microtubule,GO:0070652~HAUS complex,	GO:0051011~microtubule minus-end binding,	GO:0051225~spindle assembly,
CICLE_v10001604mg	24.7033	4.44199	2.39493	0.201037	CICLE_v10001604mg		Uncharacterized protein(CICLE_v10001604mg)	#N/A	#N/A	#N/A	#N/A
CICLE_v10000482mg	11.696	10.2182	6.49968	4.64798	LOC18042178	ANP1	mitogen-activated protein kinase kinase kinase 2(LOC18042178)	cic04016:MAPK signaling pathway - plant,	GO:0016021~integral component of membrane,	GO:0004672~protein kinase activity,GO:0005524~ATP binding,	0
CICLE_v10025142mg	14.0323	7.67858	5.13637	4.34708	LOC18035914	FDM1	factor of DNA methylation 1(LOC18035914)	0	0	0	GO:0031047~gene silencing by RNA,
CICLE_v10009294mg	19.2509	5.07246	0.587093	0.0521244	LOC18055339	TIP4;1	aquaporin TIP4-1(LOC18055339)	0	GO:0009705~plant-type vacuole membrane,GO:0016021~integral component of membrane,GO:0042807~central vacuole,	GO:0015267~channel activity,	0
CICLE_v10014433mg	16.6733	8.27924	4.38082	1.62735	LOC18053122	ZAR1	receptor protein kinase-like protein ZAR1(LOC18053122)	0	GO:0016021~integral component of membrane,	GO:0004672~protein kinase activity,GO:0005524~ATP binding,	0
CICLE_v10016940mg	11.5133	8.06171	7.81169	4.07212	LOC18052723	uncharacterized LOC18052723	uncharacterized LOC18052723(LOC18052723)	0	GO:0016021~integral component of membrane,	0	0
CICLE_v10019812mg	11.0916	8.58921	6.38737	5.35987	LOC18048037	CAD1	glutathione gamma-glutamylcysteinyltransferase 1(LOC18048037)	0	0	GO:0016756~glutathione gamma-glutamylcysteinyltransferase activity,GO:0046872~metal ion binding,	GO:0010038~response to metal ion,GO:0046938~phytochelatin biosynthetic process,
CICLE_v10018994mg	11.6986	9.12298	6.53795	3.53727	LOC18048784	uncharacterized LOC18048784	uncharacterized LOC18048784(LOC18048784)	0	0	GO:0008017~microtubule binding,	GO:0048759~xylem vessel member cell differentiation,
CICLE_v10012880mg	22.6612	5.16399	3.39791	0.175027	LOC18039294	HMG-Y-related protein B	HMG-Y-related protein B(LOC18039294)	0	GO:0000786~nucleosome,GO:0005634~nucleus,	GO:0003677~DNA binding,	GO:0006334~nucleosome assembly,GO:0006355~regulation of transcription, DNA-templated,
CICLE_v10011520mg	14.7216	9.23314	4.23821	2.05044	LOC18039759	CYP98A3	cytochrome P450 98A2(LOC18039759)	cic00940:Phenylpropanoid biosynthesis,cic00941:Flavonoid biosynthesis,cic00945:Stilbenoid, diarylheptanoid and gingerol biosynthesis,cic01100:Metabolic pathways,cic01110:Biosynthesis of secondary metabolites,	0	GO:0004497~monooxygenase activity,GO:0005506~iron ion binding,GO:0016705~oxidoreductase activity, acting on paired donors, with incorporation or reduction of molecular oxygen,GO:0020037~heme binding,	0
CICLE_v10004530mg	20.4152	4.27524	0.419911	0.0289401	LOC18031526	receptor protein kinase-like protein ZAR1	receptor protein kinase-like protein ZAR1(LOC18031526)	0	GO:0016021~integral component of membrane,	GO:0004672~protein kinase activity,GO:0005524~ATP binding,	0
CICLE_v10024806mg	16.5608	7.22466	5.36646	1.92849	LOC18037160	ATMRP11	ABC transporter C family member 13(LOC18037160)	cic02010:ABC transporters,	GO:0016021~integral component of membrane,	GO:0005524~ATP binding,GO:0042626~ATPase activity, coupled to transmembrane movement of substances,	0
CICLE_v10013908mg	13.0588	7.65305	6.4641	3.96595	CICLE_v10013908mg	HGL1	Gal_mutarotas_2 domain-containing protein(CICLE_v10013908mg)	0	0	GO:0003824~catalytic activity,GO:0030246~carbohydrate binding,	GO:0005975~carbohydrate metabolic process,
CICLE_v10004054mg	12.0008	6.93936	6.19095	4.74754	LOC18042207	disease resistance protein At4g27190	disease resistance protein At4g27190(LOC18042207)	0	0	GO:0043531~ADP binding,	0
CICLE_v10012729mg	15.2393	5.07221	6.51887	1.46732	LOC18038172	protein LURP-one-related 15	protein LURP-one-related 15(LOC18038172)	#N/A	#N/A	#N/A	#N/A
CICLE_v10011493mg	17.2221	9.03609	4.46824	0.507474	LOC18038296	OFUT34	O-fucosyltransferase 34(LOC18038296)	0	GO:0016021~integral component of membrane,	GO:0016740~transferase activity,	GO:0006004~fucose metabolic process,
CICLE_v10004467mg	13.4293	7.51758	6.6891	3.20651	LOC18031446	YDA	mitogen-activated protein kinase kinase kinase YODA(LOC18031446)	cic04016:MAPK signaling pathway - plant,	0	GO:0004672~protein kinase activity,GO:0005524~ATP binding,	0
CICLE_v10023825mg	11.2503	7.95843	5.22677	5.07946	CICLE_v10023825mg	SRG1	Fe2OG dioxygenase domain-containing protein(CICLE_v10023825mg)	0	0	GO:0016491~oxidoreductase activity,GO:0046872~metal ion binding,	0
CICLE_v10026866mg	19.8798	3.5553	0.441424	0	CICLE_v10026866mg		Uncharacterized protein(CICLE_v10026866mg)	#N/A	#N/A	#N/A	#N/A
CICLE_v10014656mg	16.66	8.43099	3.42368	0.555477	LOC18051354	uncharacterized LOC18051354	uncharacterized LOC18051354(LOC18051354)	0	0	GO:0003676~nucleic acid binding,GO:0008270~zinc ion binding,	0
CICLE_v10024115mg	18.0978	9.53976	2.40434	0.32071	LOC18046770	uncharacterized LOC18046770	uncharacterized LOC18046770(LOC18046770)	#N/A	#N/A	#N/A	#N/A
novel.1521	10.4468	7.78423	6.37462	4.30186	#N/A	#N/A	#N/A	#N/A	#N/A	#N/A	#N/A
CICLE_v10027218mg	18.7813	4.79373	0.220883	0.051735	LOC18037406	EPIDERMAL PATTERNING FACTOR-like protein 1	EPIDERMAL PATTERNING FACTOR-like protein 1(LOC18037406)	0	GO:0005576~extracellular region,	0	GO:0010052~guard cell differentiation,
CICLE_v10030573mg	21.5663	5.4948	4.93882	0.726031	LOC18045637	MRH2	kinesin-like protein KIN-UC(LOC18045637)	0	0	GO:0005524~ATP binding,GO:0008017~microtubule binding,GO:1990939~ATP-dependent microtubule motor activity,	GO:0007018~microtubule-based movement,
novel.1394	14.0764	6.90469	6.3488	4.18619	#N/A	#N/A	#N/A	#N/A	#N/A	#N/A	#N/A
CICLE_v10012281mg	14.7367	6.63793	4.41872	2.71457	LOC18038140	NRP2	NAP1-related protein 2(LOC18038140)	0	GO:0005634~nucleus,	0	GO:0006334~nucleosome assembly,
CICLE_v10010169mg	13.3049	7.60203	7.23423	2.76966	CICLE_v10010169mg	YBEY	Uncharacterized protein(CICLE_v10010169mg)	0	0	GO:0004222~metalloendopeptidase activity,GO:0004519~endonuclease activity,GO:0046872~metal ion binding,	GO:0006364~rRNA processing,
CICLE_v10032822mg	12.4793	7.8089	5.25593	3.74892	LOC18045381	CASP-like protein 4C1	CASP-like protein 4C1(LOC18045381)	0	GO:0005886~plasma membrane,GO:0016021~integral component of membrane,	0	0
CICLE_v10009710mg	20.6162	7.21401	2.06441	0.0476714	LOC18054572	uncharacterized LOC18054572	uncharacterized LOC18054572(LOC18054572)	#N/A	#N/A	#N/A	#N/A
CICLE_v10015110mg	14.6375	6.15169	5.1433	2.77301	LOC18052959	ACR6	ACT domain-containing protein ACR6(LOC18052959)	#N/A	#N/A	#N/A	#N/A
CICLE_v10030965mg	20.9507	4.88958	5.15525	1.88867	LOC18044855	CRK3	cysteine-rich receptor-like protein kinase 3(LOC18044855)	0	GO:0016021~integral component of membrane,	GO:0004672~protein kinase activity,GO:0005524~ATP binding,	0
CICLE_v10028343mg	19.9906	6.15842	2.96034	0.605262	LOC18035430	uncharacterized LOC18035430	uncharacterized LOC18035430(LOC18035430)	#N/A	#N/A	#N/A	#N/A
CICLE_v10007184mg	16.9938	9.36348	4.79978	1.23081	LOC18033215	AtCXE20	carboxylesterase 1(LOC18033215)	0	0	GO:0016787~hydrolase activity,	0
CICLE_v10020428mg	9.97239	7.59068	5.41012	4.91623	LOC18049660	GDH1	glutamate dehydrogenase 1(LOC18049660)	cic00220:Arginine biosynthesis,cic00250:Alanine, aspartate and glutamate metabolism,cic00910:Nitrogen metabolism,cic01100:Metabolic pathways,cic01200:Carbon metabolism,	0	GO:0000166~nucleotide binding,GO:0016639~oxidoreductase activity, acting on the CH-NH2 group of donors, NAD or NADP as acceptor,	GO:0006520~cellular amino acid metabolic process,GO:0006995~cellular response to nitrogen starvation,GO:1901698~response to nitrogen compound,
novel.1268	8.72402	7.73349	5.43051	2.90218	#N/A	#N/A	#N/A	#N/A	#N/A	#N/A	#N/A
CICLE_v10008811mg	20.187	5.70296	2.44363	0.0972388	LOC18056128	uncharacterized GPI-anchored protein At4g28100	uncharacterized GPI-anchored protein At4g28100(LOC18056128)	0	GO:0016021~integral component of membrane,	0	0
CICLE_v100122621mg	11.2328	7.73061	6.16206	4.27224	LOC18039821	F-box protein At2g02240	F-box protein At2g02240(LOC18039821)	#N/A	#N/A	#N/A	#N/A
CICLE_v10005675mg	10.309	8.05754	6.75662	4.96885	LOC18032267	uncharacterized LOC18032267	uncharacterized LOC18032267(LOC18032267)	#N/A	#N/A	#N/A	#N/A
CICLE_v10022256mg	11.2446	8.83809	5.08608	2.35999	LOC18049581	uncharacterized LOC18049581	uncharacterized LOC18049581(LOC18049581)	0	GO:0016021~integral component of membrane,	0	0
CICLE_v10026906mg	24.1083	6.84632	1.64403	1.02375	CICLE_v10026906mg		Uncharacterized protein(CICLE_v10026906mg)	#N/A	#N/A	#N/A	#N/A
CICLE_v10004080mg	10.9977	8.73316	5.51067	4.5785	CICLE_v10004080mg		Uncharacterized protein(CICLE_v10004080mg)	#N/A	#N/A	#N/A	#N/A
CICLE_v10004937mg	10.0131	7.97949	5.97157	2.87114	LOC18033507	WD repeat-containing protein WRAP73	WD repeat-containing protein WRAP73(LOC18033507)	#N/A	#N/A	#N/A	#N/A
CICLE_v10012751mg	10.4229	7.94286	6.02776	3.68201	LOC18038079	ATRAB	ras-related protein RABC2a(LOC18038079)	0	0	GO:0003924~GTPase activity,GO:0005525~GTP binding,	0
CICLE_v10012119mg	11.1992	7.11194	3.02158	0.381459	LOC18037943	solute carrier family 35 member F1	solute carrier family 35 member F1(LOC18037943)	0	GO:0016021~integral component of membrane,	GO:0022857~transmembrane transporter activity,	0
CICLE_v10028735mg	24.6557	4.61292	0.687736	0.0229497	LOC18035128	CYCD1;1	cyclin-D4-1(LOC18035128)	0	0	0	GO:0007049~cell cycle,GO:0051301~cell division,
CICLE_v10010992mg	9.16068	8.8662	6.19976	4.38114	LOC18039303	uncharacterized LOC18039303	uncharacterized LOC18039303(LOC18039303)	#N/A	#N/A	#N/A	#N/A
CICLE_v10026073mg	22.2173	7.51016	1.16255	0.582485	LOC18036699	PER17	peroxidase 17(LOC18036699)	cic00940:Phenylpropanoid biosynthesis,cic01100:Metabolic pathways,cic01110:Biosynthesis of secondary metabolites,	GO:0005576~extracellular region,GO:0005829~cytosol,GO:0009505~plant-type cell wall,	GO:0004601~peroxidase activity,GO:0020037~heme binding,GO:0046872~metal ion binding,	GO:0006979~response to oxidative stress,GO:0009809~lignin biosynthetic process,GO:0010228~vegetative to reproductive phase transition of meristem,GO:0042744~hydrogen peroxide catabolic process,
CICLE_v10033419mg	10.8673	7.41911	5.05597	4.80085	LOC18045701	AXY4	protein ALTERED XYLOGLUCAN 4(LOC18045701)	0	GO:0005794~Golgi apparatus,GO:0016021~integral component of membrane,	GO:0016413~O-acetyltransferase activity,	GO:0010411~xyloglucan metabolic process,
CICLE_v10004371mg	17.658	7.16419	2.51884	1.04699	LOC18031945	SD31	G-type lectin S-receptor-like serine/threonine-protein kinase SD3-1(LOC18031945)	0	GO:0016021~integral component of membrane,	GO:0005524~ATP binding,	GO:0048544~recognition of pollen,
CICLE_v10024805mg	18.5502	5.35635	3.36798	0.976267	LOC18037717	FH6	formin-like protein 6(LOC18037717)	0	GO:0016021~integral component of membrane,	0	0
CICLE_v10008679mg	12.0096	7.37653	5.36755	3.82569	CICLE_v10008679mg	tRNA	tRNA (guanine(37)-N1)-methyltransferase(CICLE_v10008679mg)	0	GO:0005634~nucleus,GO:0005759~mitochondrial matrix,	GO:0052906~tRNA (guanine(37)-N(1))-methyltransferase activity,	0
CICLE_v10024814mg	10.9681	8.34688	5.69562	5.12394	LOC18037251	probable disease resistance protein At5g43730	probable disease resistance protein At5g43730(LOC18037251)	0	0	GO:0005524~ATP binding,GO:0043531~ADP binding,	0
CICLE_v10014532mg	12.5289	13.3008	3.70773	1.37402	LOC18051236	uncharacterized LOC18051236	uncharacterized LOC18051236(LOC18051236)	#N/A	#N/A	#N/A	#N/A
CICLE_v10022546mg	15.2255	11.5088	1.15644	0.0358671	LOC18049780	uncharacterized LOC18049780	uncharacterized LOC18049780(LOC18049780)	#N/A	#N/A	#N/A	#N/A
CICLE_v10018599mg	17.2703	5.69103	4.60204	0.714513	LOC18046968	LRR receptor-like serine/threonine-protein kinase	LRR receptor-like serine/threonine-protein kinase(LOC18046968)	0	GO:0016021~integral component of membrane,	GO:0004672~protein kinase activity,GO:0005524~ATP binding,	0
CICLE_v10014111mg	19.751	6.047	2.6317	0.606125	LOC18051767	probable LRR receptor-like serine/threonine-protein kinase At4g20940	probable LRR receptor-like serine/threonine-protein kinase At4g20940(LOC18051767)	0	GO:0005886~plasma membrane,GO:0016021~integral component of membrane,	GO:0004672~protein kinase activity,GO:0005524~ATP binding,	GO:0009737~response to abscisic acid,GO:0009789~positive regulation of abscisic acid-activated signaling pathway,GO:0071244~cellular response to carbon dioxide,GO:0071485~cellular response to absence of light,GO:0090333~regulation of stomatal closure,GO:1901528~hydrogen peroxide mediated signaling pathway involved in stomatal movement,
CICLE_v10021670mg	26.0962	1.61802	0.0460588	0.064823	LOC18046299	ATOMT1	anthranilate N-methyltransferase(LOC18046299)	cic00380:Tryptophan metabolism,cic00940:Phenylpropanoid biosynthesis,cic01100:Metabolic pathways,cic01110:Biosynthesis of secondary metabolites,	0	GO:0008171~O-methyltransferase activity,GO:0046983~protein dimerization activity,	GO:0032259~methylation,
CICLE_v10028219mg	15.2622	6.64763	5.73683	1.1168	LOC18034018	uncharacterized LOC18034018	uncharacterized LOC18034018(LOC18034018)	0	GO:0016021~integral component of membrane,	GO:0008270~zinc ion binding,	0
ENSRNAG00050212975	13.6487	8.26926	4.32523	3.38076	#N/A	#N/A	#N/A	#N/A	#N/A	#N/A	#N/A
CICLE_v10020715mg	12.4312	8.93553	3.98923	1.06371	LOC18050334	GATL7	probable galacturonosyltransferase-like 7(LOC18050334)	0	0	GO:0016757~transferase activity, transferring glycosyl groups,	0
novel.746	8.20094	7.22832	4.374	2.27242	#N/A	#N/A	#N/A	#N/A	#N/A	#N/A	#N/A
CICLE_v10010228mg	10.7587	7.49044	5.72646	5.14458	LOC18054091	uncharacterized LOC18054091	uncharacterized LOC18054091(LOC18054091)	#N/A	#N/A	#N/A	#N/A
CICLE_v100314001mg	27.6295	2.20457	0.256505	0	LOC18044316	protein DETOXIFICATION 24	protein DETOXIFICATION 24(LOC18044316)	0	GO:0016021~integral component of membrane,	GO:0015297~antiporter activity,GO:0042910~xenobiotic transporter activity,	0
CICLE_v10020988mg	11.1173	7.21267	5.89474	4.48976	LOC18049551	AHL9	AT-hook motif nuclear-localized protein 9(LOC18049551)	0	GO:0005634~nucleus,	GO:0003680~AT DNA binding,	0
CICLE_v10015052mg	19.8492	5.2502	1.69344	0.517055	LOC18051975	ICE1	transcription factor ICE1(LOC18051975)	0	GO:0005634~nucleus,	GO:0000987~core promoter proximal region sequence-specific DNA binding,GO:0001046~core promoter sequence-specific DNA binding,GO:0046983~protein dimerization activity,	GO:0009738~abscisic acid-activated signaling pathway,GO:0009960~endosperm development,GO:0010115~regulation of abscisic acid biosynthetic process,GO:0010162~seed dormancy process,GO:0010440~stomatal lineage progression,GO:0045892~negative regulation of transcription, DNA-templated,GO:0045893~positive regulation of transcription, DNA-templated,GO:0048317~seed morphogenesis,GO:0050826~response to f…
CICLE_v10019091mg	18.2374	5.41123	2.88065	1.68348	LOC18048899	YSL5	probable metal-nicotianamine transporter YSL5(LOC18048899)	0	GO:0016021~integral component of membrane,	0	GO:0055085~transmembrane transport,
CICLE_v10009487mg	9.59058	8.28303	6.23264	4.01308	LOC18055163	uncharacterized LOC18055163	uncharacterized LOC18055163(LOC18055163)	#N/A	#N/A	#N/A	#N/A
CICLE_v10000066mg	12.404	6.73604	4.25793	3.46543	LOC18041658	disease resistance protein At4g27190	disease resistance protein At4g27190(LOC18041658)	0	0	GO:0043531~ADP binding,	0
CICLE_v10025184mg	18.5638	6.07095	0.291861	0.0328738	LOC18036702	HTH	protein HOTHEAD(LOC18036702)	cic00073:Cutin, suberine and wax biosynthesis,	0	GO:0016614~oxidoreductase activity, acting on CH-OH group of donors,GO:0050660~flavin adenine dinucleotide binding,	GO:0007267~cell-cell signaling,GO:0009553~embryo sac development,GO:0010430~fatty acid omega-oxidation,
CICLE_v10030370mg	12.9791	7.11926	6.09399	1.85876	LOC18035411	ETO1	ethylene-overproduction protein 1(LOC18035411)	0	0	0	GO:0010105~negative regulation of ethylene-activated signaling pathway,GO:0016567~protein ubiquitination,
CICLE_v10012680mg	3.21307	0.702132	0.0900996	0	LOC18040068	uncharacterized LOC18040068	uncharacterized LOC18040068(LOC18040068)	#N/A	#N/A	#N/A	#N/A
CICLE_v10015734mg	12.4418	6.62134	5.07178	4.14845	LOC18051985	uncharacterized LOC18051985	uncharacterized LOC18051985(LOC18051985)	0	GO:0016020~membrane,	GO:0008168~methyltransferase activity,	GO:0006897~endocytosis,GO:0032259~methylation,
CICLE_v10020246mg	19.0627	16.7263	0.800017	0.0119883	LOC18046601	uncharacterized LOC18046601	uncharacterized LOC18046601(LOC18046601)	#N/A	#N/A	#N/A	#N/A
CICLE_v10027485mg	11.3251	10.4692	5.33625	1.60339	LOC18036928	SERK2	LRR receptor kinase BAK1(LOC18036928)	0	GO:0016021~integral component of membrane,	GO:0004672~protein kinase activity,GO:0005524~ATP binding,	0
CICLE_v10021613mg	14.3251	4.28639	3.25877	2.20426	LOC18047034		(+)-neomenthol dehydrogenase(LOC18047034)	cic01110:Biosynthesis of secondary metabolites,	0	GO:0016491~oxidoreductase activity,	0
CICLE_v10004639mg	9.86018	7.598	5.57771	4.53944	LOC18032683	uncharacterized LOC18032683	uncharacterized LOC18032683(LOC18032683)	0	GO:0016021~integral component of membrane,	0	0
CICLE_v10017539mg	14.9601	8.59547	2.1243	0.0913635	LOC18050973	ATHB-1	homeobox-leucine zipper protein HAT5(LOC18050973)	0	GO:0005634~nucleus,	GO:0000981~RNA polymerase II transcription factor activity, sequence-specific DNA binding,GO:0043565~sequence-specific DNA binding,	0
CICLE_v10027629mg	19.0862	7.95352	2.79775	0.876864	CICLE_v10027629mg	ATCSLB04	Uncharacterized protein(CICLE_v10027629mg)	0	GO:0016021~integral component of membrane,	GO:0016760~cellulose synthase (UDP-forming) activity,	GO:0030244~cellulose biosynthetic process,
CICLE_v10008806mg	16.6008	8.41877	2.88553	0.448681	LOC18054079	protein RICE SALT SENSITIVE 3	protein RICE SALT SENSITIVE 3(LOC18054079)	0	0	GO:0003677~DNA binding,	0
CICLE_v10022924mg	10.0291	5.28471	2.64987	1.80612	CICLE_v10022924mg		Uncharacterized protein(CICLE_v10022924mg)	0	GO:0016021~integral component of membrane,	0	0
CICLE_v10015021mg	13.3911	8.57083	4.18401	2.40826	LOC18052074	UGT92A1	UDP-glycosyltransferase 92A1(LOC18052074)	0	GO:0016021~integral component of membrane,	GO:0008194~UDP-glycosyltransferase activity,	0
CICLE_v10026151mg	8.41588	8.59912	6.39294	4.24685	LOC18035913	NIP6;1	aquaporin NIP6-1(LOC18035913)	0	GO:0016021~integral component of membrane,	GO:0015267~channel activity,	0
CICLE_v10011948mg	14.0278	10.6455	2.04006	0.182873	LOC18038985	ATMYB16	transcription factor MYB16(LOC18038985)	0	GO:0005634~nucleus,	0	0
CICLE_v10032192mg	24.5142	5.30487	3.21402	0.628015	LOC18043604	WRKY70	probable WRKY transcription factor 70(LOC18043604)	0	GO:0005634~nucleus,	GO:0003700~transcription factor activity, sequence-specific DNA binding,GO:0043565~sequence-specific DNA binding,	0
CICLE_v10021842mg	12.9632	6.79328	4.71997	4.43459	LOC18047964	ATL7	RING-H2 finger protein ATL7(LOC18047964)	0	GO:0016021~integral component of membrane,	0	0
CICLE_v10018260mg	10.7195	8.29768	3.25386	1.07194	CICLE_v10018260mg	Phytocyanin domain-containing protein	Phytocyanin domain-containing protein(CICLE_v10018260mg)	0	0	GO:0009055~electron carrier activity,	0
CICLE_v10003992mg	14.2076	7.91797	4.13444	0.879402	LOC18040291	phosphoribosylaminoimidazole carboxylase, chloroplastic	phosphoribosylaminoimidazole carboxylase, chloroplastic(LOC18040291)	cic00230:Purine metabolism,cic01100:Metabolic pathways,cic01110:Biosynthesis of secondary metabolites,	0	GO:0005524~ATP binding,GO:0046872~metal ion binding,	GO:0006164~purine nucleotide biosynthetic process,
CICLE_v10003962mg	14.715	8.29516	2.06942	0.388409	CICLE_v10003962mg		Uncharacterized protein(CICLE_v10003962mg)	0	GO:0016021~integral component of membrane,	0	0
CICLE_v10022030mg	10.2688	6.58584	6.73778	4.7927	LOC18050208	ATGSTZ1	glutathione S-transferase 2(LOC18050208)	cic00350:Tyrosine metabolism,cic01100:Metabolic pathways,	GO:0005737~cytoplasm,	GO:0004364~glutathione transferase activity,	GO:0006749~glutathione metabolic process,GO:0009072~aromatic amino acid family metabolic process,
CICLE_v10013870mg	9.44217	6.48238	6.16125	4.06	LOC18039087	uncharacterized LOC18039087	uncharacterized LOC18039087(LOC18039087)	#N/A	#N/A	#N/A	#N/A
CICLE_v10015447mg	11.9475	6.72273	5.43385	3.46122	LOC18053570	beta-glucuronosyltransferase GlcAT14A	beta-glucuronosyltransferase GlcAT14A(LOC18053570)	0	GO:0005794~Golgi apparatus,GO:0016020~membrane,	GO:0015020~glucuronosyltransferase activity,	0
CICLE_v10014391mg	18.1057	4.5862	2.00728	1.69673	LOC18053390	ETT	auxin response factor 3(LOC18053390)	cic04075:Plant hormone signal transduction,	GO:0005634~nucleus,	GO:0003677~DNA binding,	GO:0006355~regulation of transcription, DNA-templated,GO:0009734~auxin-activated signaling pathway,
CICLE_v10031025mg	9.89302	6.36152	6.11147	4.51969	LOC18044488	PRORP1	proteinaceous RNase P 1, chloroplastic/mitochondrial(LOC18044488)	0	GO:0005739~mitochondrion,GO:0009507~chloroplast,	GO:0004526~ribonuclease P activity,	GO:0001682~tRNA 5'-leader removal,GO:0008033~tRNA processing,
ENSRNAG00050212587	14.215	5.99222	4.09577	2.29793	#N/A	#N/A	#N/A	#N/A	#N/A	#N/A	#N/A
CICLE_v10015651mg	11.5485	7.81771	5.09836	1.18643	LOC18053251	uncharacterized LOC18053251	uncharacterized LOC18053251(LOC18053251)	0	GO:0005768~endosome,GO:0005802~trans-Golgi network,GO:0005886~plasma membrane,	0	0
CICLE_v100326712mg	11.8906	8.8676	5.00171	1.65	CICLE_v100326712mg		Uncharacterized protein(CICLE_v100326712mg)	#N/A	#N/A	#N/A	#N/A
CICLE_v10015589mg	10.6316	6.33011	6.82932	4.69049	LOC18052444	DGP2	DAR GTPase 2, mitochondrial(LOC18052444)	0	0	GO:0005525~GTP binding,	0
CICLE_v10027689mg	14.0888	7.28961	5.01738	3.2615	LOC18035094	uncharacterized LOC18035094	uncharacterized LOC18035094(LOC18035094)	0	0	GO:0008080~N-acetyltransferase activity,GO:0046872~metal ion binding,	0
CICLE_v10007673mg	12.9201	7.10366	3.29209	0.577285	LOC18054979	RKL1	probable inactive receptor kinase At1g48480(LOC18054979)	0	GO:0016021~integral component of membrane,	GO:0004672~protein kinase activity,GO:0005524~ATP binding,	0
CICLE_v10031033mg	13.3077	6.41985	3.79377	0.786235	LOC18044860	TBL2	protein trichome birefringence-like 2(LOC18044860)	0	GO:0016021~integral component of membrane,	0	0
CICLE_v10030553mg	12.9912	6.58183	4.72988	3.17169	LOC18043926	PH, RCC1 and FYVE domains-containing protein 1	PH, RCC1 and FYVE domains-containing protein 1(LOC18043926)	0	0	GO:0046872~metal ion binding,	0
CICLE_v10007137mg	11.3449	6.2234	4.95132	4.11199	CICLE_v10007137mg		Uncharacterized protein(CICLE_v10007137mg)	#N/A	#N/A	#N/A	#N/A
CICLE_v10005764mg	11.8658	10.2262	3.83028	1.93373	LOC18031242	methyltransferase-like protein 13	methyltransferase-like protein 13(LOC18031242)	0	0	GO:0008168~methyltransferase activity,	GO:0032259~methylation,
CICLE_v10004075mg	10.2037	10.8943	4.28572	1.79766	CICLE_v10004075mg		Uncharacterized protein(CICLE_v10004075mg)	#N/A	#N/A	#N/A	#N/A
CICLE_v10019633mg	16.9015	7.16085	0.861741	0.268489	LOC18046005	CYP86A2	cytochrome P450 86A8(LOC18046005)	cic00073:Cutin, suberine and wax biosynthesis,cic01100:Metabolic pathways,	0	GO:0004497~monooxygenase activity,GO:0005506~iron ion binding,GO:0016705~oxidoreductase activity, acting on paired donors, with incorporation or reduction of molecular oxygen,GO:0020037~heme binding,	0
CICLE_v10029563mg	12.7055	9.60638	3.62005	0.58698	LOC18033591	zinc finger SWIM domain-containing protein 7	zinc finger SWIM domain-containing protein 7(LOC18033591)	0	0	GO:0008270~zinc ion binding,	0
CICLE_v10005213mg	8.8587	6.05072	6.16826	3.58083	LOC18031540	SSP4	CTD small phosphatase-like protein 2(LOC18031540)	0	0	GO:0016791~phosphatase activity,	0
CICLE_v10003196mg	12.3093	6.55242	6.09952	3.02414	CICLE_v10003196mg	FRIGIDA-like protein	FRIGIDA-like protein(CICLE_v10003196mg)	0	0	0	GO:0009908~flower development,GO:0030154~cell differentiation,
CICLE_v10018573mg	12.0031	6.30913	5.73181	4.10372	CICLE_v10018573mg	DSC1	TIR domain-containing protein(CICLE_v10018573mg)	0	0	GO:0005524~ATP binding,GO:0016787~hydrolase activity,GO:0043531~ADP binding,	GO:0006952~defense response,GO:0007165~signal transduction,
CICLE_v10004276mg	17.8644	4.44648	1.0506	0.370866	LOC18031545	probably inactive leucine-rich repeat receptor-like protein kinase At5g06940	probably inactive leucine-rich repeat receptor-like protein kinase At5g06940(LOC18031545)	0	GO:0016021~integral component of membrane,	GO:0004672~protein kinase activity,GO:0005524~ATP binding,	0
CICLE_v10021149mg	11.4218	8.29105	4.86432	4.11612	LOC18045907	XRI	protein XRI1(LOC18045907)	0	0	0	GO:0007140~male meiosis,GO:0007143~female meiotic division,
CICLE_v10004218mg	11.9094	6.20995	4.34293	4.08776	LOC18033413	PHYB	phytochrome B(LOC18033413)	cic04712:Circadian rhythm - plant,	0	GO:0000155~phosphorelay sensor kinase activity,GO:0009881~photoreceptor activity,GO:0042803~protein homodimerization activity,	GO:0006355~regulation of transcription, DNA-templated,GO:0009584~detection of visible light,GO:0009585~red, far-red light phototransduction,GO:0017006~protein-tetrapyrrole linkage,GO:0018298~protein-chromophore linkage,
CICLE_v10027176mg	21.2938	5.21804	0.220647	0.0231157	LOC18037153	KIN8B	kinesin-like protein KIN-8B(LOC18037153)	0	GO:0005874~microtubule,	GO:0005524~ATP binding,GO:0008017~microtubule binding,GO:1990939~ATP-dependent microtubule motor activity,	GO:0007018~microtubule-based movement,
CICLE_v10031407mg	9.10306	7.2403	5.82324	4.32101	LOC18043240	ICMEL1	probable isoprenylcysteine alpha-carbonyl methylesterase ICMEL1(LOC18043240)	cic00900:Terpenoid backbone biosynthesis,cic01100:Metabolic pathways,cic01110:Biosynthesis of secondary metabolites,	GO:0016021~integral component of membrane,	GO:0016787~hydrolase activity,	0
CICLE_v10007427mg	9.89968	5.418	6.61752	4.09664	LOC18055823	CCR4-NOT transcription complex subunit 10	CCR4-NOT transcription complex subunit 10(LOC18055823)	cic03018:RNA degradation,	GO:0030014~CCR4-NOT complex,	0	0
CICLE_v10011190mg	18.033	3.15207	1.37225	0.387598	LOC18037990	AMP1	probable glutamate carboxypeptidase AMP1(LOC18037990)	0	GO:0016021~integral component of membrane,	GO:0008235~metalloexopeptidase activity,	0
CICLE_v10007460mg	9.30412	5.94383	4.41317	3.46363	LOC18055997	pentatricopeptide repeat-containing protein At2g18940, chloroplastic	pentatricopeptide repeat-containing protein At2g18940, chloroplastic(LOC18055997)	0	0	GO:0003729~mRNA binding,	0
CICLE_v10022800mg	13.3054	3.29098	0.379216	0.259462	LOC18048167	classical arabinogalactan protein 26	classical arabinogalactan protein 26(LOC18048167)	0	GO:0016021~integral component of membrane,	0	0
CICLE_v10013465mg	12.3708	7.46881	5.28925	1.65753	CICLE_v10013465mg		Uncharacterized protein(CICLE_v10013465mg)	#N/A	#N/A	#N/A	#N/A
CICLE_v10005189mg	15.2267	6.23273	2.14203	0.835499	LOC18031431	NTT	zinc finger protein WIP2(LOC18031431)	0	GO:0005634~nucleus,	GO:0003700~transcription factor activity, sequence-specific DNA binding,	0
CICLE_v10006913mg	11.2669	8.21823	5.70915	2.62476	LOC18033164	putative F-box protein PP2-B12	putative F-box protein PP2-B12(LOC18033164)	#N/A	#N/A	#N/A	#N/A
ENSRNAG00050210927	12.4381	4.96809	6.50637	2.33441	#N/A	#N/A	#N/A	#N/A	#N/A	#N/A	#N/A
CICLE_v10016919mg	18.2313	0.613136	0.347308	0	LOC18050903	ENODL20	lamin-like protein(LOC18050903)	0	0	GO:0009055~electron carrier activity,	0
CICLE_v10028647mg	11.1415	6.65277	4.6831	1.67867	LOC18034997	CPR1	F-box/kelch-repeat protein At3g23880(LOC18034997)	#N/A	#N/A	#N/A	#N/A
CICLE_v10016646mg	8.51342	7.93468	3.21964	1.04599	LOC18050525	tyrosine-protein phosphatase DSP1	tyrosine-protein phosphatase DSP1(LOC18050525)	0	0	GO:0004725~protein tyrosine phosphatase activity,	0
CICLE_v10012328mg	13.248	7.04424	2.88273	0.659379	LOC18038288	Werner Syndrome-like exonuclease	Werner Syndrome-like exonuclease(LOC18038288)	0	0	GO:0003676~nucleic acid binding,GO:0008408~3'-5' exonuclease activity,	0
CICLE_v10004016mg	10.7344	6.99872	5.16443	2.61091	CICLE_v10004016mg	ATROPGEF14	Uncharacterized protein(CICLE_v10004016mg)	0	0	GO:0003723~RNA binding,GO:0005085~guanyl-nucleotide exchange factor activity,GO:0016491~oxidoreductase activity,	0
CICLE_v10019589mg	10.2372	5.88028	6.50681	2.84903	LOC18050188	APC6	anaphase-promoting complex subunit 6(LOC18050188)	cic04120:Ubiquitin mediated proteolysis,	0	0	0
CICLE_v10015441mg	10.2197	6.64015	5.19833	3.22379	LOC18050750	B3GALT2	probable beta-1,3-galactosyltransferase 2(LOC18050750)	0	GO:0000139~Golgi membrane,GO:0016021~integral component of membrane,	GO:0016758~transferase activity, transferring hexosyl groups,	GO:0006486~protein glycosylation,
novel.1588	9.3917	6.68652	5.72638	3.5897	#N/A	#N/A	#N/A	#N/A	#N/A	#N/A	#N/A
CICLE_v10004522mg	11.3169	6.01624	4.89721	2.23121	LOC18032736	CNGC1	cyclic nucleotide-gated ion channel 1(LOC18032736)	cic04626:Plant-pathogen interaction,	GO:0016021~integral component of membrane,	GO:0005216~ion channel activity,	0
CICLE_v10011965mg	10.0449	7.12362	4.40368	3.61508	LOC18038310	lipid droplet-associated hydrolase	lipid droplet-associated hydrolase(LOC18038310)	#N/A	#N/A	#N/A	#N/A
novel.1630	10.8093	6.43897	3.7866	2.92787	#N/A	#N/A	#N/A	#N/A	#N/A	#N/A	#N/A
ENSRNAG00050210411	9.85177	7.59206	3.38133	2.19942	#N/A	#N/A	#N/A	#N/A	#N/A	#N/A	#N/A
CICLE_v10023127mg	9.56678	6.24047	5.51811	4.41344	CICLE_v10023127mg	ATGGH1	Uncharacterized protein(CICLE_v10023127mg)	0	0	GO:0008242~omega peptidase activity,	0
ENSRNAG00050211531	8.6461	6.15318	4.08311	2.71808	#N/A	#N/A	#N/A	#N/A	#N/A	#N/A	#N/A
CICLE_v10012614mg	7.67363	7.7907	5.17239	3.57122	CICLE_v10012614mg	DMS3	Uncharacterized protein(CICLE_v10012614mg)	#N/A	#N/A	#N/A	#N/A
CICLE_v100077872mg	19.4267	5.4844	0.765784	0.219056	LOC18056065	probable auxin efflux carrier component 1c	probable auxin efflux carrier component 1c(LOC18056065)	0	GO:0016021~integral component of membrane,	0	GO:0009734~auxin-activated signaling pathway,GO:0055085~transmembrane transport,
CICLE_v10011238mg	15.9905	5.50136	0.178518	0.0469191	LOC18037938	PXC1	leucine-rich repeat receptor-like protein kinase PXC1(LOC18037938)	0	GO:0005886~plasma membrane,GO:0016021~integral component of membrane,	GO:0004672~protein kinase activity,GO:0005524~ATP binding,	GO:0009834~plant-type secondary cell wall biogenesis,
CICLE_v10015360mg	23.8422	3.28226	1.09129	0.492203	LOC18050565	AXY4L	protein ALTERED XYLOGLUCAN 4-like(LOC18050565)	0	GO:0016021~integral component of membrane,	0	0
CICLE_v10026689mg	15.6895	3.69871	1.47119	0.215089	LOC18037851	uncharacterized LOC18037851	uncharacterized LOC18037851(LOC18037851)	0	GO:0016021~integral component of membrane,	0	0
CICLE_v10003108mg	14.8325	5.38169	1.76826	0.898979	CICLE_v10003108mg		Uncharacterized protein(CICLE_v10003108mg)	#N/A	#N/A	#N/A	#N/A
CICLE_v10028359mg	23.3152	3.70768	0.650349	0.0661243	LOC18035482	ADT6	arogenate dehydratase/prephenate dehydratase 6, chloroplastic(LOC18035482)	cic00400:Phenylalanine, tyrosine and tryptophan biosynthesis,cic01100:Metabolic pathways,cic01110:Biosynthesis of secondary metabolites,cic01230:Biosynthesis of amino acids,	GO:0009570~chloroplast stroma,	GO:0004664~prephenate dehydratase activity,GO:0047769~arogenate dehydratase activity,	GO:0009094~L-phenylalanine biosynthetic process,
novel.1280	10.6157	6.92123	5.48763	2.89322	#N/A	#N/A	#N/A	#N/A	#N/A	#N/A	#N/A
CICLE_v10010912mg	12.4105	6.494	4.2798	0.762295	LOC18039277	DCL2	endoribonuclease Dicer homolog 2(LOC18039277)	0	0	GO:0003723~RNA binding,GO:0004386~helicase activity,GO:0004525~ribonuclease III activity,GO:0005524~ATP binding,	GO:0006396~RNA processing,GO:0031047~gene silencing by RNA,
CICLE_v10000847mg	9.87376	6.39798	4.84385	3.11791	LOC18042285	protein LAZ1 homolog 1	protein LAZ1 homolog 1(LOC18042285)	0	GO:0009705~plant-type vacuole membrane,GO:0016021~integral component of membrane,	0	GO:0007033~vacuole organization,GO:0098876~vesicle-mediated transport to the plasma membrane,GO:1900458~negative regulation of brassinosteroid mediated signaling pathway,
CICLE_v10032799mg	8.41355	7.39375	4.83018	4.20362	LOC18045310	ORC3	origin of replication complex subunit 3(LOC18045310)	0	GO:0005664~nuclear origin of replication recognition complex,	GO:0003677~DNA binding,	GO:0006260~DNA replication,
CICLE_v10007413mg	9.33756	6.2453	6.41402	3.54855	LOC18054491	emb1789	uncharacterized LOC18054491(LOC18054491)	0	0	GO:0003677~DNA binding,GO:0046872~metal ion binding,	0
CICLE_v10018896mg	12.6455	6.0176	4.36141	1.52064	LOC18046334	SUVR2	probable inactive histone-lysine N-methyltransferase SUVR2(LOC18046334)	0	GO:0005634~nucleus,	GO:0008270~zinc ion binding,GO:0018024~histone-lysine N-methyltransferase activity,	0
CICLE_v10008324mg	8.2302	6.53653	6.23573	3.89424	LOC18053716	F-box/FBD/LRR-repeat protein At5g53840	F-box/FBD/LRR-repeat protein At5g53840(LOC18053716)	#N/A	#N/A	#N/A	#N/A
CICLE_v10026742mg	15.6604	2.95048	2.91164	0.884285	LOC18037701	histone H3.2	histone H3.2(LOC18037701)	0	GO:0000786~nucleosome,GO:0005634~nucleus,	GO:0003677~DNA binding,GO:0046982~protein heterodimerization activity,	0
CICLE_v10027462mg	11.1132	7.90962	3.66228	1.43121	CICLE_v10027462mg	RRM domain-containing protein	RRM domain-containing protein(CICLE_v10027462mg)	0	0	GO:0003676~nucleic acid binding,	0
CICLE_v10029779mg	12.4515	4.76465	4.61533	2.72656	CICLE_v10029779mg		Uncharacterized protein(CICLE_v10029779mg)	#N/A	#N/A	#N/A	#N/A
CICLE_v10013498mg	12.4913	5.69648	4.6461	2.05642	LOC18038908	AHA11	plasma membrane ATPase 2(LOC18038908)	cic00190:Oxidative phosphorylation,cic01100:Metabolic pathways,	GO:0005886~plasma membrane,GO:0016021~integral component of membrane,	GO:0005524~ATP binding,GO:0008553~hydrogen-exporting ATPase activity, phosphorylative mechanism,	0
CICLE_v10013437mg	7.55994	6.68231	5.04424	3.39746	CICLE_v10013437mg		Uncharacterized protein(CICLE_v10013437mg)	#N/A	#N/A	#N/A	#N/A
CICLE_v10001864mg	13.3384	5.75855	4.1838	1.39135	LOC18041032	DNA-3-methyladenine glycosylase 1	DNA-3-methyladenine glycosylase 1(LOC18041032)	cic03410:Base excision repair,	0	GO:0008725~DNA-3-methyladenine glycosylase activity,	GO:0006284~base-excision repair,
CICLE_v10016785mg	10.7358	5.96388	4.91547	2.52665	LOC18052725	uncharacterized LOC18052725	uncharacterized LOC18052725(LOC18052725)	#N/A	#N/A	#N/A	#N/A
CICLE_v10032171mg	10.8032	6.63659	5.42082	2.73815	LOC18045569	SPL13A	teosinte glume architecture 1(LOC18045569)	0	GO:0005634~nucleus,	GO:0003677~DNA binding,GO:0046872~metal ion binding,	0
CICLE_v10011514mg	8.00184	8.84159	3.12463	0.921884	LOC18038968	PHT4;2	probable anion transporter 3, chloroplastic(LOC18038968)	0	GO:0016021~integral component of membrane,	GO:0022857~transmembrane transporter activity,	0
CICLE_v10010423mg	9.02601	5.53028	5.26949	3.96624	LOC18056118	uncharacterized LOC18056118	uncharacterized LOC18056118(LOC18056118)	0	GO:0005634~nucleus,	GO:0008270~zinc ion binding,	0
CICLE_v10017786mg	12.1403	6.23127	0.897119	0.123704	LOC18053337	PER19	peroxidase 19(LOC18053337)	cic00940:Phenylpropanoid biosynthesis,cic01100:Metabolic pathways,cic01110:Biosynthesis of secondary metabolites,	GO:0005576~extracellular region,	GO:0004601~peroxidase activity,GO:0020037~heme binding,GO:0046872~metal ion binding,	GO:0006979~response to oxidative stress,GO:0042744~hydrogen peroxide catabolic process,
CICLE_v10027915mg	12.6882	5.84285	2.83649	3.30209	LOC18034662	MRL1	pentatricopeptide repeat-containing protein MRL1, chloroplastic(LOC18034662)	#N/A	#N/A	#N/A	#N/A
CICLE_v10019530mg	9.90013	6.06163	4.50369	2.89323	LOC18046685	vacuolar protein 8	vacuolar protein 8(LOC18046685)	#N/A	#N/A	#N/A	#N/A
CICLE_v10014387mg	10.6546	5.87922	3.67546	3.34842	LOC18051903	ATKT1	probable potassium transporter 13(LOC18051903)	0	GO:0005886~plasma membrane,GO:0016021~integral component of membrane,	GO:0015079~potassium ion transmembrane transporter activity,	0
CICLE_v10019081mg	11.6804	6.07722	4.37904	1.8641	LOC18046105	MORC6	protein MICRORCHIDIA 6(LOC18046105)	0	GO:0005634~nucleus,GO:0009506~plasmodesma,GO:0009941~chloroplast envelope,	GO:0004519~endonuclease activity,GO:0016887~ATPase activity,GO:0042803~protein homodimerization activity,	GO:0031935~regulation of chromatin silencing,GO:0080188~RNA-directed DNA methylation,GO:1902290~positive regulation of defense response to oomycetes,
CICLE_v10031741mg	18.5363	4.84048	3.24781	0.340831	LOC18044440	ATFXG1	uncharacterized LOC18044440(LOC18044440)	0	0	GO:0004560~alpha-L-fucosidase activity,GO:0016788~hydrolase activity, acting on ester bonds,	0
CICLE_v10015962mg	10.3742	6.96916	2.86929	0.653294	LOC18050524	EFE	1-aminocyclopropane-1-carboxylate oxidase(LOC18050524)	cic00270:Cysteine and methionine metabolism,cic01100:Metabolic pathways,cic01110:Biosynthesis of secondary metabolites,	0	GO:0016491~oxidoreductase activity,GO:0046872~metal ion binding,	0
novel.882	9.47129	6.69371	3.35477	3.07734	#N/A	#N/A	#N/A	#N/A	#N/A	#N/A	#N/A
CICLE_v10015292mg	9.80206	5.23819	4.48272	3.24459	LOC18051924	F-box/kelch-repeat protein At1g55270	F-box/kelch-repeat protein At1g55270(LOC18051924)	0	0	0	GO:2000762~regulation of phenylpropanoid metabolic process,
CICLE_v10025879mg	11.2921	6.37605	3.68629	2.02344	LOC18036301	ATXR5	probable Histone-lysine N-methyltransferase ATXR5(LOC18036301)	cic00310:Lysine degradation,cic01100:Metabolic pathways,	0	GO:0046872~metal ion binding,	0
CICLE_v10003599mg	8.3362	5.75319	4.46895	2.35268	LOC18040822	meiosis regulator and mRNA stability factor 1	meiosis regulator and mRNA stability factor 1(LOC18040822)	0	GO:0005777~peroxisome,	0	GO:0010468~regulation of gene expression,
CICLE_v10016691mg	18.8598	1.94641	1.35037	0.0722867	LOC18051332	uncharacterized LOC18051332	uncharacterized LOC18051332(LOC18051332)	#N/A	#N/A	#N/A	#N/A
CICLE_v10018693mg	8.97349	7.51347	4.05071	1.30293	LOC18046220	DSC1	disease resistance-like protein DSC1(LOC18046220)	0	0	GO:0005524~ATP binding,GO:0043531~ADP binding,	GO:0006952~defense response,
CICLE_v10004930mg	9.43295	6.58962	4.27128	3.16595	CICLE_v10004930mg	Rho_N domain-containing protein	Rho_N domain-containing protein(CICLE_v10004930mg)	0	0	0	GO:0006353~DNA-templated transcription, termination,
CICLE_v10005755mg	8.16558	6.16931	5.04174	3.94282	LOC18031685	SIN2	short integuments 2, mitochondrial(LOC18031685)	0	GO:0005739~mitochondrion,GO:0009507~chloroplast,	GO:0005525~GTP binding,	GO:0000911~cytokinesis by cell plate formation,GO:0048481~plant ovule development,
CICLE_v10002604mg	16.1081	2.96181	0.166319	0	LOC18042404	C/VIF2	cell wall / vacuolar inhibitor of fructosidase 2(LOC18042404)	0	0	GO:0004857~enzyme inhibitor activity,	0
CICLE_v10004084mg	10.1042	5.49542	4.60232	2.04372	CICLE_v10004084mg	EMB140	Uncharacterized protein(CICLE_v10004084mg)	#N/A	#N/A	#N/A	#N/A
CICLE_v10020839mg	8.57049	5.83407	5.47054	3.17591	LOC18049195	uncharacterized LOC18049195	uncharacterized LOC18049195(LOC18049195)	#N/A	#N/A	#N/A	#N/A
CICLE_v10027716mg	13.6621	5.16553	3.66764	0.715175	LOC18034863	KIN7D	kinesin-like protein KIN-7D, mitochondrial(LOC18034863)	0	0	GO:0005524~ATP binding,GO:0008017~microtubule binding,GO:1990939~ATP-dependent microtubule motor activity,	GO:0007018~microtubule-based movement,
CICLE_v10021578mg	8.01479	6.7005	4.67545	2.29	LOC18049529	FAP3	fatty-acid-binding protein 3, chloroplastic(LOC18049529)	0	GO:0009570~chloroplast stroma,	GO:0005504~fatty acid binding,GO:0016872~intramolecular lyase activity,	GO:0006631~fatty acid metabolic process,
CICLE_v10019930mg	11.7322	6.47311	2.68037	0.349118	LOC18047524	IQD22	protein IQ-DOMAIN 14(LOC18047524)	#N/A	#N/A	#N/A	#N/A
CICLE_v10028988mg	18.2851	3.57503	0.168541	0	LOC18033702	FLA12	fasciclin-like arabinogalactan protein 12(LOC18033702)	0	GO:0016021~integral component of membrane,	0	0
CICLE_v10028858mg	7.63945	5.79293	5.08214	3.64132	LOC18034535	VRN1	B3 domain-containing transcription factor VRN1(LOC18034535)	0	GO:0005634~nucleus,	GO:0003677~DNA binding,	0
CICLE_v100038302mg	8.8771	6.11282	5.75271	3.51252	CICLE_v100038302mg	tRNA pseudouridine synthase	tRNA pseudouridine synthase(CICLE_v100038302mg)	0	0	GO:0003723~RNA binding,	GO:0001522~pseudouridine synthesis,GO:0008033~tRNA processing,
CICLE_v10000716mg	8.68931	5.76359	5.16461	3.65423	LOC18040466	DRB5	double-stranded RNA-binding protein 2(LOC18040466)	0	0	GO:0003725~double-stranded RNA binding,	0
CICLE_v10001042mg	10.335	7.24801	3.60635	1.02497	LOC18040923	uncharacterized LOC18040923	uncharacterized LOC18040923(LOC18040923)	#N/A	#N/A	#N/A	#N/A
CICLE_v10030993mg	9.80685	5.36524	4.80894	2.7516	LOC18044071	mucin-17	mucin-17(LOC18044071)	0	GO:0005875~microtubule associated complex,GO:0055028~cortical microtubule,	0	GO:0051211~anisotropic cell growth,
novel.1290	7.82947	4.84968	5.66359	3.20077	#N/A	#N/A	#N/A	#N/A	#N/A	#N/A	#N/A
CICLE_v10000897mg	7.4705	6.98129	5.39401	3.34934	LOC18040988	CPK29	calcium-dependent protein kinase 29(LOC18040988)	cic04626:Plant-pathogen interaction,	0	GO:0004672~protein kinase activity,GO:0005509~calcium ion binding,GO:0005524~ATP binding,	0
CICLE_v10023583mg	13.1019	4.03626	1.95712	0.950051	LOC18048692	uncharacterized LOC18048692	uncharacterized LOC18048692(LOC18048692)	#N/A	#N/A	#N/A	#N/A
CICLE_v10030485mg	17.8981	2.61611	1.20616	0.0665599	LOC18043724	uncharacterized LOC18043724	uncharacterized LOC18043724(LOC18043724)	#N/A	#N/A	#N/A	#N/A
novel.1403	15.042	3.78888	3.17687	0.42453	#N/A	#N/A	#N/A	#N/A	#N/A	#N/A	#N/A
CICLE_v10018194mg	7.64185	7.96983	4.55984	2.52611	CICLE_v10018194mg		Uncharacterized protein(CICLE_v10018194mg)	#N/A	#N/A	#N/A	#N/A
CICLE_v10028348mg	16.9021	3.63533	0.341774	0.136669	LOC18034263	probable receptor-like serine/threonine-protein kinase At4g34500	probable receptor-like serine/threonine-protein kinase At4g34500(LOC18034263)	0	GO:0016021~integral component of membrane,	GO:0004674~protein serine/threonine kinase activity,GO:0005524~ATP binding,	0
CICLE_v10030256mg	11.2207	6.15352	5.53131	2.55272	LOC18033616	auxin-responsive protein SAUR23	auxin-responsive protein SAUR23(LOC18033616)	0	0	0	GO:0009733~response to auxin,
CICLE_v10014921mg	10.7778	5.42406	3.27046	2.80535	LOC18050626	ADA2B	transcriptional adapter ADA2b(LOC18050626)	0	GO:0005634~nucleus,	GO:0003713~transcription coactivator activity,GO:0008270~zinc ion binding,	GO:0006357~regulation of transcription from RNA polymerase II promoter,GO:0009631~cold acclimation,GO:0009733~response to auxin,GO:0009735~response to cytokinin,GO:0035065~regulation of histone acetylation,GO:0042127~regulation of cell proliferation,
CICLE_v10002428mg	11.3311	6.12502	2.55482	2.2193	LOC18040513	DUT1	deoxyuridine 5'-triphosphate nucleotidohydrolase(LOC18040513)	cic00240:Pyrimidine metabolism,cic01100:Metabolic pathways,	0	GO:0000287~magnesium ion binding,GO:0004170~dUTP diphosphatase activity,	GO:0006226~dUMP biosynthetic process,GO:0046081~dUTP catabolic process,
CICLE_v10018729mg	10.8857	4.9285	3.63735	2.87902	LOC18049046	PEX6	peroxisome biogenesis protein 6(LOC18049046)	cic04146:Peroxisome,	0	GO:0005524~ATP binding,GO:0016887~ATPase activity,	GO:0006635~fatty acid beta-oxidation,GO:0016558~protein import into peroxisome matrix,
CICLE_v10024186mg	17.3463	4.28814	2.80461	0.0942912	LOC18048592	ATGSL04	putative callose synthase 8(LOC18048592)	0	GO:0000148~1,3-beta-D-glucan synthase complex,GO:0016021~integral component of membrane,	GO:0003843~1,3-beta-D-glucan synthase activity,	GO:0006075~(1->3)-beta-D-glucan biosynthetic process,GO:0008360~regulation of cell shape,GO:0071555~cell wall organization,
CICLE_v10032404mg	11.3678	5.271	2.10534	0.40743	LOC18043502	protein MIZU-KUSSEI 1	protein MIZU-KUSSEI 1(LOC18043502)	0	0	0	GO:0010274~hydrotropism,
CICLE_v10015267mg	7.98449	5.17303	4.97962	3.48478	LOC18051636	ultraviolet-B receptor UVR8	ultraviolet-B receptor UVR8(LOC18051636)	#N/A	#N/A	#N/A	#N/A
CICLE_v10014812mg	7.61939	6.01449	4.73395	3.65399	LOC18051447	SUB1	uncharacterized LOC18051447(LOC18051447)	0	GO:0016021~integral component of membrane,	0	0
CICLE_v10027887mg	11.288	6.15085	3.575	2.15528	LOC18034148	ATOPT4	oligopeptide transporter 4(LOC18034148)	0	GO:0016021~integral component of membrane,	0	GO:0015031~protein transport,GO:0055085~transmembrane transport,
CICLE_v10004515mg	8.26875	5.17106	5.07368	3.83491	LOC18031677	GALT3	hydroxyproline O-galactosyltransferase GALT3(LOC18031677)	0	GO:0000139~Golgi membrane,GO:0016021~integral component of membrane,	GO:0016758~transferase activity, transferring hexosyl groups,GO:0030246~carbohydrate binding,	GO:0006486~protein glycosylation,
CICLE_v10024575mg	14.168	1.37492	0.0795088	0	LOC18047263	CA2	carbonic anhydrase 2(LOC18047263)	cic00910:Nitrogen metabolism,cic01100:Metabolic pathways,	0	GO:0004089~carbonate dehydratase activity,GO:0008270~zinc ion binding,	GO:0015976~carbon utilization,
CICLE_v10032940mg	13.7126	6.58654	1.32325	0.306879	LOC18044878	LOL1	protein LOL1(LOC18044878)	0	GO:0005634~nucleus,	0	0
CICLE_v10014104mg	16.9854	3.39098	0.819097	0.470885	LOC18052975	uncharacterized LOC18052975	uncharacterized LOC18052975(LOC18052975)	0	GO:0005643~nuclear pore,	0	0
novel.251	12.8964	5.26656	3.41924	1.59291	#N/A	#N/A	#N/A	#N/A	#N/A	#N/A	#N/A
novel.542	10.8144	8.59528	2.99768	0.852249	#N/A	#N/A	#N/A	#N/A	#N/A	#N/A	#N/A
CICLE_v10004566mg	8.34687	4.66009	3.79976	2.21183	CICLE_v10004566mg	NPGR2	Uncharacterized protein(CICLE_v10004566mg)	#N/A	#N/A	#N/A	#N/A
CICLE_v10019315mg	15.5259	5.162	0.34372	0.0737304	LOC18050192	uncharacterized LOC18050192	uncharacterized LOC18050192(LOC18050192)	#N/A	#N/A	#N/A	#N/A
CICLE_v10000081mg	8.55986	4.55791	5.06829	2.86856	LOC18042794	uncharacterized LOC18042794	uncharacterized LOC18042794(LOC18042794)	#N/A	#N/A	#N/A	#N/A
CICLE_v100030212mg	16.397	2.84939	1.23826	0.293698	CICLE_v100030212mg		Uncharacterized protein(CICLE_v100030212mg)	#N/A	#N/A	#N/A	#N/A
CICLE_v10020676mg	8.08508	5.58006	5.24016	2.45471	LOC18047590	protein ABHD17C	protein ABHD17C(LOC18047590)	#N/A	#N/A	#N/A	#N/A
CICLE_v10001458mg	8.55937	5.5733	4.6246	2.63633	LOC18042333	SKL2	probable inactive shikimate kinase like 2, chloroplastic(LOC18042333)	0	GO:0009507~chloroplast,	0	0
CICLE_v10012903mg	15.4819	3.94707	1.40107	0.678141	LOC18039819	ENODL20	lamin-like protein(LOC18039819)	0	0	GO:0009055~electron carrier activity,	0
CICLE_v10021576mg	10.6291	5.64638	2.64939	0.435098	LOC18048930	uncharacterized LOC18048930	uncharacterized LOC18048930(LOC18048930)	0	GO:0016021~integral component of membrane,	0	0
CICLE_v10003220mg	11.3929	5.39445	3.77295	2.31826	LOC18042730	CINV2	alkaline/neutral invertase CINV2(LOC18042730)	0	0	GO:0004575~sucrose alpha-glucosidase activity,GO:0033926~glycopeptide alpha-N-acetylgalactosaminidase activity,	GO:0005987~sucrose catabolic process,
CICLE_v10020627mg	9.38089	6.60227	4.1076	1.10925	LOC18047352	GALT31A	beta-1,6-galactosyltransferase GALT31A(LOC18047352)	0	GO:0000139~Golgi membrane,GO:0016021~integral component of membrane,	GO:0016758~transferase activity, transferring hexosyl groups,	GO:0006486~protein glycosylation,
CICLE_v10022490mg	7.33878	4.83913	5.43896	3.29332	LOC18047656	uncharacterized LOC18047656	uncharacterized LOC18047656(LOC18047656)	0	0	GO:0003676~nucleic acid binding,GO:0004519~endonuclease activity,	0
CICLE_v10004367mg	8.23209	5.30309	3.61466	3.44889	LOC18031320	uncharacterized LOC18031320	uncharacterized LOC18031320(LOC18031320)	#N/A	#N/A	#N/A	#N/A
CICLE_v10006064mg	15.4331	4.3992	2.45779	0.449682	LOC18032161	uncharacterized LOC18032161	uncharacterized LOC18032161(LOC18032161)	#N/A	#N/A	#N/A	#N/A
CICLE_v10027788mg	8.79881	5.61171	4.52216	2.71039	LOC18033929	PUB33	U-box domain-containing protein 33(LOC18033929)	0	0	GO:0004674~protein serine/threonine kinase activity,GO:0004842~ubiquitin-protein transferase activity,GO:0005524~ATP binding,	0
CICLE_v10033870mg	8.97189	5.0316	5.12552	3.30403	CICLE_v10033870mg	Nucleotid_trans domain-containing protein	Nucleotid_trans domain-containing protein(CICLE_v10033870mg)	0	GO:0016021~integral component of membrane,	GO:0016757~transferase activity, transferring glycosyl groups,	0
CICLE_v10010595mg	21.4172	2.28555	0.82596	0.0362857	LOC18055310	GT2	trihelix transcription factor GT-2(LOC18055310)	#N/A	#N/A	#N/A	#N/A
CICLE_v10020150mg	9.46984	5.15916	2.4969	1.73678	LOC18047579	PROT1	proline transporter 1(LOC18047579)	0	GO:0016021~integral component of membrane,	0	GO:0006865~amino acid transport,
CICLE_v100073871mg	12.5152	5.86363	2.70951	0.426159	LOC18056041	putative inactive cadmium/zinc-transporting ATPase HMA3	putative inactive cadmium/zinc-transporting ATPase HMA3(LOC18056041)	0	GO:0016021~integral component of membrane,	GO:0005524~ATP binding,GO:0019829~cation-transporting ATPase activity,GO:0046872~metal ion binding,	0
CICLE_v10024770mg	8.58473	2.54039	3.36882	0.744201	LOC18036528	ACA9	calcium-transporting ATPase 9, plasma membrane-type(LOC18036528)	0	GO:0016021~integral component of membrane,	GO:0005388~calcium-transporting ATPase activity,GO:0005516~calmodulin binding,GO:0005524~ATP binding,	0
CICLE_v10018978mg	9.17002	5.44372	3.89351	2.17909	LOC18050064	GCP4	gamma-tubulin complex component 4(LOC18050064)	0	GO:0000922~spindle pole,GO:0005737~cytoplasm,GO:0005815~microtubule organizing center,GO:0005874~microtubule,	GO:0043015~gamma-tubulin binding,	GO:0007020~microtubule nucleation,
CICLE_v10023710mg	7.80666	4.79076	4.82581	3.52379	LOC18048212	LSH10	uncharacterized LOC18048212(LOC18048212)	0	GO:0005634~nucleus,	0	0
CICLE_v10021020mg	7.39388	5.43347	5.06276	3.63266	LOC18046317	HEME1	uroporphyrinogen decarboxylase 1, chloroplastic(LOC18046317)	cic00860:Porphyrin metabolism,cic01100:Metabolic pathways,cic01110:Biosynthesis of secondary metabolites,cic01240:Biosynthesis of cofactors,	0	GO:0004853~uroporphyrinogen decarboxylase activity,	GO:0006782~protoporphyrinogen IX biosynthetic process,GO:0015995~chlorophyll biosynthetic process,
CICLE_v10011974mg	9.00062	5.69078	3.70911	1.63654	LOC18038212	ACT3	actin(LOC18038212)	0	GO:0005856~cytoskeleton,	GO:0005524~ATP binding,	0
CICLE_v10018562mg	9.76553	4.00131	3.63881	2.4915	LOC18048960	NRPD2A	DNA-directed RNA polymerases IV and V subunit 2(LOC18048960)	0	0	GO:0003677~DNA binding,GO:0003899~DNA-directed 5'-3' RNA polymerase activity,GO:0032549~ribonucleoside binding,GO:0046872~metal ion binding,	GO:0006351~transcription, DNA-templated,
CICLE_v10010348mg	20.2622	3.62521	2.19552	1.27686	LOC18055444	ERF017	ethylene-responsive transcription factor ERF017(LOC18055444)	0	GO:0005634~nucleus,	GO:0003677~DNA binding,GO:0003700~transcription factor activity, sequence-specific DNA binding,	0
ENSRNAG00050211629	8.64835	4.67822	3.42006	2.90622	#N/A	#N/A	#N/A	#N/A	#N/A	#N/A	#N/A
CICLE_v10010197mg	11.9442	7.21157	1.28233	0.0750789	LOC18054220	uncharacterized LOC18054220	uncharacterized LOC18054220(LOC18054220)	#N/A	#N/A	#N/A	#N/A
CICLE_v10027448mg	9.43307	5.08506	5.13452	1.78589	CICLE_v10027448mg		Uncharacterized protein(CICLE_v10027448mg)	0	0	GO:0004222~metalloendopeptidase activity,GO:0046872~metal ion binding,	0
CICLE_v10018823mg	11.6355	4.68048	1.99809	1.85153	LOC18048724	MSL6	mechanosensitive ion channel protein 6(LOC18048724)	0	GO:0005886~plasma membrane,GO:0016021~integral component of membrane,	0	GO:0055085~transmembrane transport,
novel.1358	8.04545	5.5101	4.84801	2.55092	#N/A	#N/A	#N/A	#N/A	#N/A	#N/A	#N/A
CICLE_v10010736mg	15.2136	2.99923	2.25649	0.732213	CICLE_v10010736mg		Uncharacterized protein(CICLE_v10010736mg)	0	0	GO:0008236~serine-type peptidase activity,	0
CICLE_v10002699mg	7.14422	4.24795	4.25392	3.06363	LOC18043154	TCTP	translationally-controlled tumor protein homolog(LOC18043154)	#N/A	#N/A	#N/A	#N/A
CICLE_v10016982mg	9.13758	9.44081	1.71341	0.362509	LOC18053449	ERF12	ethylene-responsive transcription factor 12(LOC18053449)	0	GO:0005634~nucleus,	GO:0003677~DNA binding,GO:0003700~transcription factor activity, sequence-specific DNA binding,	0
CICLE_v10022222mg	8.52785	5.94351	5.21345	3.06161	CICLE_v10022222mg	PLP5	Uncharacterized protein(CICLE_v10022222mg)	#N/A	#N/A	#N/A	#N/A
CICLE_v10001110mg	6.67774	5.82806	4.31598	3.30175	LOC18041374	uncharacterized LOC18041374	uncharacterized LOC18041374(LOC18041374)	0	0	GO:0003824~catalytic activity,	GO:0006281~DNA repair,
CICLE_v10022911mg	25.9129	0.382486	0.0588774	0	CICLE_v10022911mg	KTI2	Uncharacterized protein(CICLE_v10022911mg)	0	0	GO:0004866~endopeptidase inhibitor activity,	0
CICLE_v10033640mg	11.7989	4.38407	3.61827	1.98939	LOC18043677	uncharacterized protein At1g26090, chloroplastic	uncharacterized protein At1g26090, chloroplastic(LOC18043677)	#N/A	#N/A	#N/A	#N/A
CICLE_v10011117mg	11.7856	5.78737	2.08529	1.61807	LOC18038208	neutral ceramidase 2	neutral ceramidase 2(LOC18038208)	cic00600:Sphingolipid metabolism,cic01100:Metabolic pathways,	0	GO:0017040~ceramidase activity,	GO:0046514~ceramide catabolic process,
CICLE_v10001263mg	13.2823	4.71549	1.51364	1.47967	LOC18041172	ESL1	sugar transporter ERD6-like 10(LOC18041172)	0	GO:0016021~integral component of membrane,	GO:0022857~transmembrane transporter activity,	0
CICLE_v10028653mg	9.14022	5.1484	4.4675	1.92551	LOC18035519	ASHR2	histone-lysine N-methyltransferase ASHR2(LOC18035519)	#N/A	#N/A	#N/A	#N/A
CICLE_v10017170mg	9.48199	9.99393	1.07684	0.253765	LOC18052598	PSAK	photosystem I reaction center subunit psaK, chloroplastic(LOC18052598)	cic00195:Photosynthesis,cic01100:Metabolic pathways,	GO:0009522~photosystem I,GO:0009535~chloroplast thylakoid membrane,GO:0016021~integral component of membrane,	0	GO:0015979~photosynthesis,
CICLE_v10020275mg	22.6298	2.54462	0.391768	0	LOC18048118	AtTCP14	transcription factor TCP14(LOC18048118)	0	0	GO:0003700~transcription factor activity, sequence-specific DNA binding,	0
CICLE_v10008429mg	9.21219	6.79069	3.09643	0.791689	LOC18054625	uncharacterized LOC18054625	uncharacterized LOC18054625(LOC18054625)	0	GO:0016021~integral component of membrane,	0	0
CICLE_v10031553mg	6.43224	6.03679	3.70643	1.87076	LOC18043568	transmembrane protein 53	transmembrane protein 53(LOC18043568)	0	GO:0016021~integral component of membrane,	0	0
CICLE_v10015695mg	8.69413	5.64261	4.16309	1.84793	LOC18051162	trihelix transcription factor GTL1	trihelix transcription factor GTL1(LOC18051162)	#N/A	#N/A	#N/A	#N/A
CICLE_v10024708mg	8.87973	4.5966	3.84217	1.31514	LOC18037460	auxilin-like protein 1	auxilin-like protein 1(LOC18037460)	#N/A	#N/A	#N/A	#N/A
CICLE_v10004384mg	9.41941	5.27729	3.24114	1.9237	LOC18031692	uncharacterized LOC18031692	uncharacterized LOC18031692(LOC18031692)	#N/A	#N/A	#N/A	#N/A
CICLE_v10019056mg	16.1779	1.75726	0.219238	0	LOC18049339	probable LRR receptor-like serine/threonine-protein kinase At4g36180	probable LRR receptor-like serine/threonine-protein kinase At4g36180(LOC18049339)	0	GO:0016021~integral component of membrane,	GO:0004672~protein kinase activity,GO:0005524~ATP binding,	0
CICLE_v10031699mg	12.2409	5.91919	1.49708	1.20503	LOC18043591	F-box protein At1g67340	F-box protein At1g67340(LOC18043591)	#N/A	#N/A	#N/A	#N/A
CICLE_v10026741mg	13.5943	3.71104	0.520906	0.194519	LOC18036543	histone H3.3	histone H3.3(LOC18036543)	0	GO:0000786~nucleosome,GO:0005634~nucleus,	GO:0003677~DNA binding,GO:0046982~protein heterodimerization activity,	0
CICLE_v10006738mg	13.6101	4.15431	1.96727	0.943602	LOC18032271	RFR1	mediator of RNA polymerase II transcription subunit 33A(LOC18032271)	0	GO:0016021~integral component of membrane,GO:0016592~mediator complex,	0	GO:2000762~regulation of phenylpropanoid metabolic process,
CICLE_v10004963mg	9.02348	4.83977	4.64572	1.59953	LOC18031760	uncharacterized LOC18031760	uncharacterized LOC18031760(LOC18031760)	0	GO:0031011~Ino80 complex,	0	GO:0006338~chromatin remodeling,
CICLE_v10001184mg	6.73424	4.82567	4.47474	3.32826	LOC18041873	hda14	histone deacetylase 14(LOC18041873)	0	0	GO:0032041~NAD-dependent histone deacetylase activity (H3-K14 specific),	0
CICLE_v10023387mg	11.6655	5.13614	1.36629	0.470177	LOC18046130	uncharacterized LOC18046130	uncharacterized LOC18046130(LOC18046130)	#N/A	#N/A	#N/A	#N/A
CICLE_v10005312mg	6.58597	4.63335	4.49474	3.11208	LOC18033397	AHL3	AT-hook motif nuclear-localized protein 3(LOC18033397)	0	GO:0005634~nucleus,	GO:0003680~AT DNA binding,	0
CICLE_v10014250mg	7.35321	5.10004	3.9686	2.45187	LOC18051671	HERK2	probable receptor-like protein kinase At1g30570(LOC18051671)	0	GO:0005886~plasma membrane,GO:0016021~integral component of membrane,	GO:0004674~protein serine/threonine kinase activity,GO:0005524~ATP binding,	GO:0009741~response to brassinosteroid,GO:0009826~unidimensional cell growth,
CICLE_v10017551mg	18.9002	2.92665	0.263718	0	CICLE_v10017551mg	Cytochrome b561 domain-containing protein	Cytochrome b561 domain-containing protein(CICLE_v10017551mg)	0	GO:0016021~integral component of membrane,	0	0
CICLE_v10029154mg	13.2772	3.76631	0.826508	0.0346518	LOC18033764	deSI-like protein At4g17486	deSI-like protein At4g17486(LOC18033764)	0	0	GO:0008233~peptidase activity,	0
CICLE_v10007457mg	10.7117	5.21944	1.40737	0.91262	LOC18056045	nitrate regulatory gene2 protein	nitrate regulatory gene2 protein(LOC18056045)	#N/A	#N/A	#N/A	#N/A
CICLE_v10027949mg	7.04994	5.14632	3.96747	2.90763	LOC18035123	XLG1	extra-large guanine nucleotide-binding protein 1(LOC18035123)	0	GO:0016021~integral component of membrane,	GO:0003924~GTPase activity,GO:0019001~guanyl nucleotide binding,GO:0031683~G-protein beta/gamma-subunit complex binding,	GO:0007186~G-protein coupled receptor signaling pathway,
CICLE_v10024886mg	13.3811	3.12729	1.56013	0.547858	LOC18037093	BGAL1	beta-galactosidase 1(LOC18037093)	0	GO:0048046~apoplast,	GO:0004565~beta-galactosidase activity,GO:0030246~carbohydrate binding,	GO:0005975~carbohydrate metabolic process,
CICLE_v10030082mg	7.30845	4.65404	4.65871	3.15713	LOC18034468	putative pentatricopeptide repeat-containing protein At1g12700, mitochondrial	putative pentatricopeptide repeat-containing protein At1g12700, mitochondrial(LOC18034468)	#N/A	#N/A	#N/A	#N/A
CICLE_v10013180mg	19.9733	4.52475	2.14947	0.219103	CICLE_v10013180mg		Uncharacterized protein(CICLE_v10013180mg)	#N/A	#N/A	#N/A	#N/A
CICLE_v10026270mg	9.5282	6.55281	2.37699	0.258506	LOC18036384	AtRLP44	inactive LRR receptor-like serine/threonine-protein kinase BIR2(LOC18036384)	0	GO:0016021~integral component of membrane,	0	0
CICLE_v10025884mg	10.1964	5.30847	2.79585	0.931711	LOC18036189	FLZ10	uncharacterized LOC18036189(LOC18036189)	#N/A	#N/A	#N/A	#N/A
CICLE_v10012048mg	9.68355	5.03111	4.16116	3.46477	LOC18039341	F-box/kelch-repeat protein At2g44130	F-box/kelch-repeat protein At2g44130(LOC18039341)	0	0	0	GO:0080037~negative regulation of cytokinin-activated signaling pathway,GO:2000762~regulation of phenylpropanoid metabolic process,
CICLE_v10031970mg	16.3505	3.63674	0.381769	0.165673	CICLE_v10031970mg	DTX24	Uncharacterized protein(CICLE_v10031970mg)	0	GO:0016021~integral component of membrane,	GO:0015297~antiporter activity,GO:0042910~xenobiotic transporter activity,	0
CICLE_v10000159mg	7.84535	4.37971	4.69986	2.3428	LOC18042851	MEI1	DNA topoisomerase 2-binding protein 1(LOC18042851)	cic03440:Homologous recombination,	0	0	0
novel.1350	8.63333	7.1652	2.38215	1.37874	#N/A	#N/A	#N/A	#N/A	#N/A	#N/A	#N/A
CICLE_v10011052mg	7.99095	5.31205	3.91322	1.62847	LOC18039288	SPC98	gamma-tubulin complex component 3(LOC18039288)	0	GO:0000922~spindle pole,GO:0005737~cytoplasm,GO:0005815~microtubule organizing center,GO:0005874~microtubule,	GO:0043015~gamma-tubulin binding,	GO:0007020~microtubule nucleation,
CICLE_v10024864mg	7.97166	4.82592	3.46392	3.02044	LOC18037162	UBP17	ubiquitin carboxyl-terminal hydrolase 17(LOC18037162)	0	GO:0016021~integral component of membrane,	GO:0004843~thiol-dependent ubiquitin-specific protease activity,	GO:0006511~ubiquitin-dependent protein catabolic process,GO:0016579~protein deubiquitination,
CICLE_v10016611mg	9.18551	4.68458	3.16235	2.48193	LOC18052093	uncharacterized LOC18052093	uncharacterized LOC18052093(LOC18052093)	0	0	GO:0008270~zinc ion binding,	0
CICLE_v10004190mg	10.0209	5.05694	2.57636	2.16544	LOC18032444	MSH1	DNA mismatch repair protein MSH1, mitochondrial(LOC18032444)	0	0	GO:0005524~ATP binding,GO:0030983~mismatched DNA binding,	GO:0006298~mismatch repair,
CICLE_v10020604mg	7.50412	5.60401	3.08483	1.81951	LOC18048408	3-hydroxyisobutyryl-CoA hydrolase-like protein 1, mitochondrial	3-hydroxyisobutyryl-CoA hydrolase-like protein 1, mitochondrial(LOC18048408)	cic00280:Valine, leucine and isoleucine degradation,cic00410:beta-Alanine metabolism,cic00640:Propanoate metabolism,cic01100:Metabolic pathways,cic01200:Carbon metabolism,	0	GO:0003860~3-hydroxyisobutyryl-CoA hydrolase activity,	0
CICLE_v10018489mg	9.78973	3.83147	2.96783	2.2002	LOC18048918	NRPD1A	DNA-directed RNA polymerase IV subunit 1(LOC18048918)	cic03020:RNA polymerase,	GO:0000418~DNA-directed RNA polymerase IV complex,GO:0005654~nucleoplasm,	GO:0003677~DNA binding,GO:0003899~DNA-directed 5'-3' RNA polymerase activity,GO:0046872~metal ion binding,	GO:0006351~transcription, DNA-templated,GO:0010495~long-distance posttranscriptional gene silencing,GO:0030422~production of siRNA involved in RNA interference,
CICLE_v10033282mg	7.00245	4.39873	4.44806	2.83472	CICLE_v10033282mg		Uncharacterized protein(CICLE_v10033282mg)	#N/A	#N/A	#N/A	#N/A
novel.871	8.69356	5.55084	3.63816	1.60393	#N/A	#N/A	#N/A	#N/A	#N/A	#N/A	#N/A
CICLE_v10011633mg	8.29494	5.70704	2.63863	2.37435	LOC18038920	ultraviolet-B receptor UVR8	ultraviolet-B receptor UVR8(LOC18038920)	#N/A	#N/A	#N/A	#N/A
novel.1669	7.58825	8.36023	3.29566	1.27959	#N/A	#N/A	#N/A	#N/A	#N/A	#N/A	#N/A
CICLE_v10023497mg	15.0452	2.66017	0.698583	0.116361	LOC18045815	uncharacterized LOC18045815	uncharacterized LOC18045815(LOC18045815)	#N/A	#N/A	#N/A	#N/A
CICLE_v10012027mg	6.77186	4.84253	4.0009	3.10424	LOC18038414	ORC2	origin of replication complex subunit 2(LOC18038414)	0	GO:0000808~origin recognition complex,GO:0005634~nucleus,	0	GO:0006260~DNA replication,
CICLE_v10019086mg	13.9672	5.02866	1.609	0.160132	LOC18047303	IBS1	protein IMPAIRED IN BABA-INDUCED STERILITY 1(LOC18047303)	0	0	GO:0004672~protein kinase activity,GO:0005524~ATP binding,	0
CICLE_v10011145mg	6.86356	5.60221	3.50596	2.20387	LOC18038468	probable endo-1,3	probable endo-1,3(4)-beta-glucanase ARB_01444(LOC18038468)	0	0	GO:0052861~glucan endo-1,3-beta-glucanase activity, C-3 substituted reducing group,GO:0052862~glucan endo-1,4-beta-glucanase activity, C-3 substituted reducing group,	GO:0008152~metabolic process,
CICLE_v10021452mg	12.9048	6.11245	0.622841	0.129249	LOC18048155	LHCB5	chlorophyll a-b binding protein CP26, chloroplastic(LOC18048155)	cic00196:Photosynthesis - antenna proteins,cic01100:Metabolic pathways,	GO:0009522~photosystem I,GO:0009523~photosystem II,GO:0009535~chloroplast thylakoid membrane,GO:0016021~integral component of membrane,	GO:0016168~chlorophyll binding,	GO:0009765~photosynthesis, light harvesting,GO:0018298~protein-chromophore linkage,
CICLE_v10012439mg	6.08337	4.88281	4.1895	2.60369	LOC18038504	RNA-binding protein CP29B, chloroplastic	RNA-binding protein CP29B, chloroplastic(LOC18038504)	0	0	GO:0003723~RNA binding,	0
CICLE_v10021861mg	14.407	3.76567	0.403638	0.145863	LOC18045785	LHCA4	chlorophyll a-b binding protein P4, chloroplastic(LOC18045785)	cic00196:Photosynthesis - antenna proteins,cic01100:Metabolic pathways,	GO:0009522~photosystem I,GO:0009523~photosystem II,GO:0009535~chloroplast thylakoid membrane,	GO:0016168~chlorophyll binding,	GO:0009765~photosynthesis, light harvesting,GO:0018298~protein-chromophore linkage,
novel.1037	14.5673	2.06807	0.403682	0	#N/A	#N/A	#N/A	#N/A	#N/A	#N/A	#N/A
CICLE_v10014545mg	9.09932	4.37829	3.51001	1.85047	LOC18052877	uncharacterized LOC18052877	uncharacterized LOC18052877(LOC18052877)	0	GO:0016021~integral component of membrane,	0	0
CICLE_v10005979mg	11.3998	2.58337	1.44546	0.79377	LOC18031561	mavicyanin	mavicyanin(LOC18031561)	0	0	GO:0009055~electron carrier activity,	0
CICLE_v10009701mg	9.43238	5.39357	2.10478	1.77182	LOC18055047	lachrymatory-factor synthase	lachrymatory-factor synthase(LOC18055047)	0	GO:0005737~cytoplasm,GO:0005886~plasma membrane,	GO:0004864~protein phosphatase inhibitor activity,	GO:0009738~abscisic acid-activated signaling pathway,
novel.860	8.22361	5.02764	4.18955	1.25271	#N/A	#N/A	#N/A	#N/A	#N/A	#N/A	#N/A
CICLE_v100084012mg	7.36199	5.46797	3.2294	3.00556	CICLE_v100084012mg		Uncharacterized protein(CICLE_v100084012mg)	#N/A	#N/A	#N/A	#N/A
CICLE_v100110351mg	13.2679	4.13191	0.83034	0.00897058	CICLE_v100110351mg	Protein kinase domain-containing protein	Protein kinase domain-containing protein(CICLE_v100110351mg)	0	GO:0016021~integral component of membrane,	GO:0004674~protein serine/threonine kinase activity,GO:0005524~ATP binding,	0
CICLE_v100233381mg	6.45454	4.09792	3.9794	3.20427	LOC18047596	uncharacterized LOC18047596	uncharacterized LOC18047596(LOC18047596)	0	GO:0016021~integral component of membrane,	0	0
CICLE_v100249132mg	8.36442	6.44838	2.68653	1.31214	CICLE_v100249132mg	NB-ARC domain-containing protein	NB-ARC domain-containing protein(CICLE_v100249132mg)	0	0	GO:0043531~ADP binding,	0
CICLE_v10031493mg	6.37116	5.13534	3.79678	2.30193	LOC18043404	F-box/kelch-repeat protein At5g60570	F-box/kelch-repeat protein At5g60570(LOC18043404)	#N/A	#N/A	#N/A	#N/A
novel.1396	6.51353	4.72807	4.23748	2.78571	#N/A	#N/A	#N/A	#N/A	#N/A	#N/A	#N/A
CICLE_v10000809mg	8.99717	4.95972	2.48875	1.17353	LOC18043036	CYP82C4	cytochrome P450 CYP82D47(LOC18043036)	0	GO:0016021~integral component of membrane,	GO:0004497~monooxygenase activity,GO:0005506~iron ion binding,GO:0016705~oxidoreductase activity, acting on paired donors, with incorporation or reduction of molecular oxygen,GO:0020037~heme binding,	0
CICLE_v10024956mg	6.28811	5.80633	3.80356	2.70669	LOC18037086	DDM1	ATP-dependent DNA helicase DDM1(LOC18037086)	0	GO:0000786~nucleosome,	GO:0003678~DNA helicase activity,GO:0005524~ATP binding,GO:0070615~nucleosome-dependent ATPase activity,	GO:0006346~methylation-dependent chromatin silencing,GO:0006349~regulation of gene expression by genetic imprinting,GO:0009294~DNA mediated transformation,GO:0032197~transposition, RNA-mediated,GO:0044030~regulation of DNA methylation,GO:0051574~positive regulation of histone H3-K9 methylation,GO:0070829~heterochromatin maintenance,GO:0090241~negative regulation of histone H4 acetylation,
CICLE_v10021082mg	8.85581	6.02159	3.22256	0.594429	LOC18047142	glyoxylate/hydroxypyruvate reductase HPR3	glyoxylate/hydroxypyruvate reductase HPR3(LOC18047142)	0	0	GO:0016616~oxidoreductase activity, acting on the CH-OH group of donors, NAD or NADP as acceptor,GO:0051287~NAD binding,	0
CICLE_v10008452mg	18.3273	1.65964	0.383641	0	LOC18056176	leucine-rich repeat extensin-like protein 4	leucine-rich repeat extensin-like protein 4(LOC18056176)	#N/A	#N/A	#N/A	#N/A
CICLE_v10013167mg	6.71774	4.11671	3.06843	2.16565	CICLE_v10013167mg		Uncharacterized protein(CICLE_v10013167mg)	0	0	0	GO:0009733~response to auxin,
CICLE_v10005180mg	6.45653	4.61684	3.83123	2.61021	CICLE_v10005180mg	AtPOT1b	Uncharacterized protein(CICLE_v10005180mg)	0	GO:0000781~chromosome, telomeric region,GO:0005634~nucleus,	GO:0043047~single-stranded telomeric DNA binding,	GO:0000723~telomere maintenance,
CICLE_v10004441mg	11.165	3.66081	2.08165	0.860746	LOC18032193	TCX2	protein tesmin/TSO1-like CXC 2(LOC18032193)	0	GO:0005634~nucleus,	GO:0003700~transcription factor activity, sequence-specific DNA binding,	GO:0007275~multicellular organism development,
CICLE_v10001700mg	5.88475	4.76157	4.39762	2.91598	LOC18042585	uncharacterized protein C57A10.07	uncharacterized protein C57A10.07(LOC18042585)	0	GO:0016021~integral component of membrane,	0	0
CICLE_v10026490mg	19.0562	2.76449	0.673279	0.177088	LOC18036725	protein LURP-one-related 12	protein LURP-one-related 12(LOC18036725)	#N/A	#N/A	#N/A	#N/A
CICLE_v10021041mg	10.6187	3.42384	4.32473	0.858302	LOC18046831	short-chain dehydrogenase TIC 32, chloroplastic	short-chain dehydrogenase TIC 32, chloroplastic(LOC18046831)	0	0	GO:0016491~oxidoreductase activity,	0
CICLE_v10000255mg	7.41711	4.03081	3.49002	2.62984	LOC18042319	FRS3	protein FAR1-RELATED SEQUENCE 3(LOC18042319)	0	GO:0005634~nucleus,	GO:0008270~zinc ion binding,	GO:0006355~regulation of transcription, DNA-templated,
CICLE_v10023135mg	14.1126	0.500722	0.237664	0	CICLE_v10023135mg		Uncharacterized protein(CICLE_v10023135mg)	#N/A	#N/A	#N/A	#N/A
CICLE_v10001849mg	11.7981	5.02934	1.49088	0.261059	LOC18042128	TCP22	transcription factor TCP23(LOC18042128)	0	0	GO:0003700~transcription factor activity, sequence-specific DNA binding,	0
CICLE_v10000902mg	8.97718	4.21941	2.39496	1.52916	CICLE_v10000902mg	GA3	Uncharacterized protein(CICLE_v10000902mg)	0	GO:0016021~integral component of membrane,	GO:0005506~iron ion binding,GO:0020037~heme binding,GO:0052615~ent-kaurene oxidase activity,	GO:0009686~gibberellin biosynthetic process,GO:0010241~ent-kaurene oxidation to kaurenoic acid,
CICLE_v10032369mg	6.5728	5.39785	3.60352	1.75521	LOC18043517	uncharacterized LOC18043517	uncharacterized LOC18043517(LOC18043517)	0	GO:0016021~integral component of membrane,	0	0
CICLE_v10011675mg	8.21737	3.92964	3.04639	1.64416	LOC18038411	FBL13	FBD-associated F-box protein At2g26860(LOC18038411)	#N/A	#N/A	#N/A	#N/A
CICLE_v10020909mg	8.47974	3.64233	2.63471	0.962965	LOC18046375	uncharacterized LOC18046375	uncharacterized LOC18046375(LOC18046375)	#N/A	#N/A	#N/A	#N/A
CICLE_v10032167mg	8.01327	4.33915	3.12602	1.48282	LOC18044248	transcription factor MYB1R1	transcription factor MYB1R1(LOC18044248)	0	GO:0005634~nucleus,	GO:0003677~DNA binding,GO:0008270~zinc ion binding,	0
CICLE_v10019326mg	13.3466	6.01439	0.39749	0.047258	LOC18047055	CYP78A6	cytochrome P450 78A9(LOC18047055)	0	GO:0016021~integral component of membrane,	GO:0004497~monooxygenase activity,GO:0005506~iron ion binding,GO:0016705~oxidoreductase activity, acting on paired donors, with incorporation or reduction of molecular oxygen,GO:0020037~heme binding,	0
novel.1791	12.5737	0.246131	0	0	#N/A	#N/A	#N/A	#N/A	#N/A	#N/A	#N/A
CICLE_v10031107mg	8.61659	3.76469	3.63406	2.08155	CICLE_v10031107mg		Uncharacterized protein(CICLE_v10031107mg)	#N/A	#N/A	#N/A	#N/A
CICLE_v10031834mg	12.5675	4.01724	0.669316	0.295091	LOC18043385	SPL13A	squamosa promoter-binding-like protein 13A(LOC18043385)	0	GO:0005634~nucleus,	GO:0003677~DNA binding,GO:0046872~metal ion binding,	0
CICLE_v10015103mg	5.94035	4.91599	3.67418	2.85568	LOC18052367	histone-lysine N-methyltransferase setd3	histone-lysine N-methyltransferase setd3(LOC18052367)	0	0	GO:0008168~methyltransferase activity,	GO:0032259~methylation,
CICLE_v10015028mg	8.58966	3.61145	2.61071	1.39907	LOC18051455	glucan endo-1,3-beta-glucosidase 4	glucan endo-1,3-beta-glucosidase 4(LOC18051455)	cic00500:Starch and sucrose metabolism,cic01100:Metabolic pathways,	GO:0046658~anchored component of plasma membrane,	GO:0042973~glucan endo-1,3-beta-D-glucosidase activity,	GO:0005975~carbohydrate metabolic process,
CICLE_v10009229mg	8.7779	4.76261	2.40731	2.53391	LOC18053660	RMA3	E3 ubiquitin-protein ligase RMA3(LOC18053660)	cic04141:Protein processing in endoplasmic reticulum,	GO:0005783~endoplasmic reticulum,	GO:0004842~ubiquitin-protein transferase activity,GO:0046872~metal ion binding,	0
novel.592	1.85503	0.10299	0	0	#N/A	#N/A	#N/A	#N/A	#N/A	#N/A	#N/A
CICLE_v10001058mg	9.2829	3.57351	3.10754	1.59191	LOC18040353	transcription factor RF2a	transcription factor RF2a(LOC18040353)	0	0	GO:0003700~transcription factor activity, sequence-specific DNA binding,	0
novel.1570	9.23436	4.27777	1.94533	0.161194	#N/A	#N/A	#N/A	#N/A	#N/A	#N/A	#N/A
CICLE_v10019538mg	11.7019	4.4349	1.72264	0.375449	LOC18047168	IP5P4	type I inositol polyphosphate 5-phosphatase 4(LOC18047168)	0	0	GO:0016787~hydrolase activity,	GO:0046856~phosphatidylinositol dephosphorylation,
CICLE_v10027694mg	7.26048	3.94608	3.67652	2.50239	LOC18034501	gamma-tubulin complex component 6	gamma-tubulin complex component 6(LOC18034501)	0	GO:0000922~spindle pole,GO:0005737~cytoplasm,GO:0005815~microtubule organizing center,GO:0005874~microtubule,	GO:0043015~gamma-tubulin binding,	GO:0007020~microtubule nucleation,
CICLE_v10030279mg	6.48651	4.55293	4.05754	2.07903	CICLE_v10030279mg		Uncharacterized protein(CICLE_v10030279mg)	#N/A	#N/A	#N/A	#N/A
CICLE_v10001947mg	9.15322	3.52832	3.5725	1.99887	LOC18042134	probable 3-hydroxyisobutyrate dehydrogenase-like 3, mitochondrial	probable 3-hydroxyisobutyrate dehydrogenase-like 3, mitochondrial(LOC18042134)	cic00280:Valine, leucine and isoleucine degradation,cic01100:Metabolic pathways,	0	GO:0016491~oxidoreductase activity,GO:0050661~NADP binding,GO:0051287~NAD binding,	0
CICLE_v10014170mg	13.5112	2.03894	0.846987	0.634385	LOC18051394	putative E3 ubiquitin-protein ligase LIN	putative E3 ubiquitin-protein ligase LIN(LOC18051394)	#N/A	#N/A	#N/A	#N/A
CICLE_v10025695mg	6.9936	4.08027	4.86285	2.42154	LOC18037498	ribulose bisphosphate carboxylase/oxygenase activase, chloroplastic	ribulose bisphosphate carboxylase/oxygenase activase, chloroplastic(LOC18037498)	0	0	GO:0005524~ATP binding,GO:0016887~ATPase activity,	0
ENSRNAG00050210111	17.0786	3.47403	0.167066	0	#N/A	#N/A	#N/A	#N/A	#N/A	#N/A	#N/A
CICLE_v10025217mg	12.8302	2.43207	0.404613	0	LOC18037735	PATL3	patellin-3(LOC18037735)	0	0	GO:0008289~lipid binding,	GO:0007049~cell cycle,GO:0051301~cell division,
CICLE_v10030946mg	7.80536	4.46996	2.68286	2.47608	LOC18044021	probable LRR receptor-like serine/threonine-protein kinase At1g51880	probable LRR receptor-like serine/threonine-protein kinase At1g51880(LOC18044021)	0	GO:0005768~endosome,GO:0005773~vacuole,GO:0005802~trans-Golgi network,GO:0005886~plasma membrane,GO:0016021~integral component of membrane,	0	0
CICLE_v10025435mg	8.69564	5.70082	2.06841	1.35133	LOC18037235	UNE2	uncharacterized LOC18037235(LOC18037235)	0	GO:0016021~integral component of membrane,	GO:0022857~transmembrane transporter activity,	0
CICLE_v10023924mg	8.46631	5.23814	2.8186	0.626947	CICLE_v10023924mg		Uncharacterized protein(CICLE_v10023924mg)	0	GO:0016021~integral component of membrane,	0	0
CICLE_v10016434mg	7.2698	4.68246	2.97768	1.04443	LOC18052775	anac084	NAC domain-containing protein 83(LOC18052775)	0	0	GO:0003677~DNA binding,	GO:0006355~regulation of transcription, DNA-templated,
CICLE_v10008085mg	9.22503	1.74164	0.388335	0.209579	LOC18054497	UGT72E1	UDP-glycosyltransferase 72E1(LOC18054497)	cic00940:Phenylpropanoid biosynthesis,cic01110:Biosynthesis of secondary metabolites,	0	GO:0008194~UDP-glycosyltransferase activity,	0
CICLE_v10031384mg	7.53842	4.23295	3.82859	2.73345	LOC18045348	LIMYB	L10-interacting MYB domain-containing protein(LOC18045348)	#N/A	#N/A	#N/A	#N/A
CICLE_v10011001mg	12.0146	2.99316	1.42976	0.716222	LOC18038282	MYOB3	myosin-binding protein 3(LOC18038282)	0	GO:0016021~integral component of membrane,	GO:0017022~myosin binding,	0
CICLE_v10013495mg	8.50924	4.16411	2.70288	1.35962	LOC18039648	uncharacterized LOC18039648	uncharacterized LOC18039648(LOC18039648)	#N/A	#N/A	#N/A	#N/A
CICLE_v10020563mg	8.5516	3.47919	3.22408	1.14522	LOC18049111	uncharacterized LOC18049111	uncharacterized LOC18049111(LOC18049111)	#N/A	#N/A	#N/A	#N/A
CICLE_v10021095mg	17.5039	0.293331	0	0	LOC18049577	ATCLH1	chlorophyllase-1, chloroplastic(LOC18049577)	cic00860:Porphyrin metabolism,cic01100:Metabolic pathways,cic01110:Biosynthesis of secondary metabolites,	0	GO:0047746~chlorophyllase activity,GO:0102293~pheophytinase b activity,	GO:0015996~chlorophyll catabolic process,
CICLE_v10010792mg	9.52225	4.65686	2.32715	0.693928	CICLE_v10010792mg	Lzipper-MIP1 domain-containing protein	Lzipper-MIP1 domain-containing protein(CICLE_v10010792mg)	#N/A	#N/A	#N/A	#N/A
CICLE_v10005642mg	7.18701	3.93829	3.18666	2.42692	LOC18033568	FKBP19	peptidyl-prolyl cis-trans isomerase FKBP19, chloroplastic(LOC18033568)	0	0	GO:0003755~peptidyl-prolyl cis-trans isomerase activity,	0
CICLE_v10019592mg	7.39845	4.3703	4.25004	1.88548	LOC18047814	uncharacterized LOC18047814	uncharacterized LOC18047814(LOC18047814)	#N/A	#N/A	#N/A	#N/A
CICLE_v10028935mg	9.2569	1.93463	0.198268	0.0636139	LOC18034110	epoxide hydrolase 4	epoxide hydrolase 4(LOC18034110)	#N/A	#N/A	#N/A	#N/A
CICLE_v10005072mg	7.62579	4.57191	2.89018	1.59874	LOC18033236	GAE2	UDP-glucuronate 4-epimerase 2(LOC18033236)	cic00053:Ascorbate and aldarate metabolism,cic00520:Amino sugar and nucleotide sugar metabolism,cic01100:Metabolic pathways,cic01240:Biosynthesis of cofactors,cic01250:Biosynthesis of nucleotide sugars,	GO:0016021~integral component of membrane,	0	0
CICLE_v10025271mg	8.40353	3.98413	2.30265	0.766366	LOC18037849	probable pectinesterase/pectinesterase inhibitor 51	probable pectinesterase/pectinesterase inhibitor 51(LOC18037849)	0	GO:0016021~integral component of membrane,	GO:0004857~enzyme inhibitor activity,GO:0030599~pectinesterase activity,GO:0045330~aspartyl esterase activity,	GO:0042545~cell wall modification,GO:0045490~pectin catabolic process,
CICLE_v10010414mg	8.25623	4.31265	3.00259	2.04914	LOC18055506	pentatricopeptide repeat-containing protein At3g42630	pentatricopeptide repeat-containing protein At3g42630(LOC18055506)	#N/A	#N/A	#N/A	#N/A
CICLE_v10015328mg	6.22129	4.11241	4.59677	2.59743	CICLE_v10015328mg	ERF1-2	eRF1_1 domain-containing protein(CICLE_v10015328mg)	0	GO:0005737~cytoplasm,	GO:0003747~translation release factor activity,	GO:0040008~regulation of growth,
CICLE_v10018577mg	8.8568	3.37219	1.52676	1.20768	LOC18048280	sodium channel and clathrin linker 1	sodium channel and clathrin linker 1(LOC18048280)	#N/A	#N/A	#N/A	#N/A
CICLE_v10015926mg	6.2529	4.16098	4.01948	1.98745	LOC18051661	uncharacterized CRM domain-containing protein At3g25440, chloroplastic	uncharacterized CRM domain-containing protein At3g25440, chloroplastic(LOC18051661)	cic03018:RNA degradation,	0	GO:0003723~RNA binding,	0
CICLE_v10027520mg	7.12414	3.39885	4.41793	2.34496	LOC18036083	uncharacterized LOC18036083	uncharacterized LOC18036083(LOC18036083)	#N/A	#N/A	#N/A	#N/A
CICLE_v10011300mg	9.33999	4.32513	1.1371	0.137865	LOC18038912	ICR2	interactor of constitutive active ROPs 2, chloroplastic(LOC18038912)	#N/A	#N/A	#N/A	#N/A
CICLE_v10011273mg	10.6807	3.20418	1.6335	0.322343	LOC18038685	ABCG14	ABC transporter G family member 14(LOC18038685)	cic02010:ABC transporters,	GO:0016021~integral component of membrane,	GO:0005524~ATP binding,GO:0042626~ATPase activity, coupled to transmembrane movement of substances,	0
CICLE_v10002068mg	14.105	4.94173	0.877652	0.802761	LOC18040713	ATMYB6	transcription repressor MYB6(LOC18040713)	0	GO:0005634~nucleus,	0	0
CICLE_v10013933mg	6.53777	3.80176	3.78509	1.9852	LOC18053640	transcription termination factor MTERF2, chloroplastic	transcription termination factor MTERF2, chloroplastic(LOC18053640)	0	GO:0009507~chloroplast,	GO:0003690~double-stranded DNA binding,	GO:0006353~DNA-templated transcription, termination,GO:0006355~regulation of transcription, DNA-templated,
CICLE_v10028374mg	14.3389	1.27214	0.0106088	0	LOC18034202	probable aspartyl protease At4g16563	probable aspartyl protease At4g16563(LOC18034202)	0	0	GO:0004190~aspartic-type endopeptidase activity,	0
CICLE_v10029385mg	9.17666	4.19543	2.3526	0.958652	LOC18034877	E3 ubiquitin-protein ligase MARCH7	E3 ubiquitin-protein ligase MARCH7(LOC18034877)	0	GO:0016021~integral component of membrane,	GO:0008270~zinc ion binding,	0
CICLE_v10018376mg	14.0821	2.7603	0.115293	0.0557328	LOC18050572	WAT1-related protein At5g40240	WAT1-related protein At5g40240(LOC18050572)	0	GO:0016021~integral component of membrane,	GO:0022857~transmembrane transporter activity,	0
CICLE_v10023404mg	8.72643	5.11348	1.55027	0.344928	LOC18047091	GDSL esterase/lipase At4g01130	GDSL esterase/lipase At4g01130(LOC18047091)	0	0	GO:0016788~hydrolase activity, acting on ester bonds,	0
novel.1221	13.2896	3.60704	0.591313	0.0358784	#N/A	#N/A	#N/A	#N/A	#N/A	#N/A	#N/A
CICLE_v10022033mg	16.1578	2.4829	0.446262	0.189481	LOC18047922	AtGRF2	growth-regulating factor 10(LOC18047922)	0	GO:0005634~nucleus,	GO:0005524~ATP binding,	GO:0006351~transcription, DNA-templated,GO:0006355~regulation of transcription, DNA-templated,GO:0032502~developmental process,
CICLE_v10008306mg	9.7604	4.86254	1.19824	0.405139	LOC18055329	IRX9H	probable beta-1,4-xylosyltransferase IRX9H(LOC18055329)	0	GO:0000139~Golgi membrane,GO:0016021~integral component of membrane,	GO:0015018~galactosylgalactosylxylosylprotein 3-beta-glucuronosyltransferase activity,	GO:0071555~cell wall organization,
CICLE_v10014576mg	7.71799	3.74125	3.9448	1.46632	LOC18053116	CRK12	putative receptor-like protein kinase At4g00960(LOC18053116)	0	GO:0016020~membrane,	GO:0004672~protein kinase activity,GO:0005524~ATP binding,	0
CICLE_v10018667mg	6.6838	4.08249	3.15709	2.6294	LOC18047668	uncharacterized LOC18047668	uncharacterized LOC18047668(LOC18047668)	#N/A	#N/A	#N/A	#N/A
CICLE_v10006246mg	7.16478	6.91221	3.16339	1.00893	LOC18031570	heavy metal-associated isoprenylated plant protein 39	heavy metal-associated isoprenylated plant protein 39(LOC18031570)	0	0	GO:0046872~metal ion binding,	0
CICLE_v10019314mg	8.65694	4.27154	2.0314	1.26163	LOC18047339	probable inactive receptor kinase At4g23740	probable inactive receptor kinase At4g23740(LOC18047339)	0	GO:0016021~integral component of membrane,	GO:0004672~protein kinase activity,GO:0005524~ATP binding,	0
CICLE_v10017225mg	12.889	1.23417	0.641823	0.325145	CICLE_v10017225mg		Uncharacterized protein(CICLE_v10017225mg)	0	GO:0016021~integral component of membrane,	0	0
CICLE_v10014501mg	15.7679	1.75194	0.188393	0.0758036	LOC18050813	probable leucine-rich repeat receptor-like protein kinase At1g68400	probable leucine-rich repeat receptor-like protein kinase At1g68400(LOC18050813)	0	GO:0016021~integral component of membrane,	GO:0004672~protein kinase activity,GO:0005524~ATP binding,	0
CICLE_v10009485mg	14.9495	3.81924	0.78645	0.3294	LOC18054194	APT5	adenine phosphoribosyltransferase 5(LOC18054194)	cic00230:Purine metabolism,cic01100:Metabolic pathways,	GO:0005737~cytoplasm,	GO:0003999~adenine phosphoribosyltransferase activity,	GO:0006166~purine ribonucleoside salvage,GO:0006168~adenine salvage,GO:0009116~nucleoside metabolic process,GO:0044209~AMP salvage,
CICLE_v100249621mg	9.47988	2.72298	2.94701	0.635184	LOC18035789	probable LRR receptor-like serine/threonine-protein kinase At4g37250	probable LRR receptor-like serine/threonine-protein kinase At4g37250(LOC18035789)	0	GO:0016021~integral component of membrane,	0	0
CICLE_v10020720mg	6.51092	3.99031	2.99063	2.20841	LOC18048972	PLR1	pyridoxal reductase, chloroplastic(LOC18048972)	cic00750:Vitamin B6 metabolism,cic01100:Metabolic pathways,	0	GO:0047834~D-threo-aldose 1-dehydrogenase activity,	0
CICLE_v10009207mg	5.51328	4.24101	3.81856	2.48403	LOC18053678	uncharacterized LOC18053678	uncharacterized LOC18053678(LOC18053678)	#N/A	#N/A	#N/A	#N/A
CICLE_v10025016mg	6.26694	3.81717	3.3053	2.70887	LOC18036223	uncharacterized LOC18036223	uncharacterized LOC18036223(LOC18036223)	0	GO:0005743~mitochondrial inner membrane,GO:0016021~integral component of membrane,	0	0
CICLE_v10026655mg	13.8403	2.4998	1.22915	0.256272	LOC18036728	uncharacterized LOC18036728	uncharacterized LOC18036728(LOC18036728)	#N/A	#N/A	#N/A	#N/A
CICLE_v10028369mg	6.11197	3.95224	2.35637	2.47297	LOC18034340	PAP10	purple acid phosphatase 2(LOC18034340)	0	0	GO:0003993~acid phosphatase activity,GO:0046872~metal ion binding,	0
CICLE_v10029254mg	9.03053	2.69418	1.29147	0.216906	LOC18035569	HYD1	probable 3-beta-hydroxysteroid-Delta(8),Delta(7)-isomerase(LOC18035569)	cic00100:Steroid biosynthesis,cic01100:Metabolic pathways,cic01110:Biosynthesis of secondary metabolites,	GO:0005789~endoplasmic reticulum membrane,GO:0016021~integral component of membrane,	GO:0047750~cholestenol delta-isomerase activity,	GO:0016125~sterol metabolic process,
novel.1256	8.15011	4.82586	3.03742	1.29613	#N/A	#N/A	#N/A	#N/A	#N/A	#N/A	#N/A
CICLE_v10003190mg	6.94214	3.4755	2.38695	1.49383	CICLE_v10003190mg		Uncharacterized protein(CICLE_v10003190mg)	#N/A	#N/A	#N/A	#N/A
CICLE_v10031355mg	6.60695	5.00717	3.22234	1.35277	LOC18043208	UDP-N-acetylmuramoyl-tripeptide--D-alanyl-D-alanine ligase	UDP-N-acetylmuramoyl-tripeptide--D-alanyl-D-alanine ligase(LOC18043208)	0	0	GO:0005524~ATP binding,GO:0047480~UDP-N-acetylmuramoyl-tripeptide-D-alanyl-D-alanine ligase activity,	GO:0009058~biosynthetic process,GO:0071555~cell wall organization,
CICLE_v10022885mg	6.45476	4.5236	2.58166	1.75634	CICLE_v10022885mg		Uncharacterized protein(CICLE_v10022885mg)	#N/A	#N/A	#N/A	#N/A
novel.802	15.1178	1.08473	0.0461681	0	#N/A	#N/A	#N/A	#N/A	#N/A	#N/A	#N/A
CICLE_v10010271mg	8.92917	3.88392	2.08912	1.8433	LOC18055525	ATL43	RING-H2 finger protein ATL43(LOC18055525)	0	GO:0016021~integral component of membrane,	0	0
CICLE_v10013346mg	12.2609	3.03279	0.412319	0.424882	LOC18038991	bromodomain and WD repeat-containing protein 1	bromodomain and WD repeat-containing protein 1(LOC18038991)	#N/A	#N/A	#N/A	#N/A
CICLE_v10005459mg	5.63077	4.44423	2.95697	1.43661	LOC18032831	UBQ3	polyubiquitin(LOC18032831)	#N/A	#N/A	#N/A	#N/A
CICLE_v10004029mg	9.38767	3.81058	3.31487	1.31685	CICLE_v10004029mg		Uncharacterized protein(CICLE_v10004029mg)	#N/A	#N/A	#N/A	#N/A
CICLE_v10009629mg	8.22643	4.43478	3.40025	1.35272	LOC18055606	uncharacterized LOC18055606	uncharacterized LOC18055606(LOC18055606)	#N/A	#N/A	#N/A	#N/A
CICLE_v10011022mg	8.60686	3.47911	1.32108	0.312973	LOC18038633	uncharacterized LOC18038633	uncharacterized LOC18038633(LOC18038633)	#N/A	#N/A	#N/A	#N/A
CICLE_v10027088mg	13.4131	1.00158	0.0686212	0	LOC18037583	uncharacterized LOC18037583	uncharacterized LOC18037583(LOC18037583)	0	GO:0016021~integral component of membrane,	0	0
CICLE_v10012401mg	11.7861	2.27668	0.290343	0	LOC18039483	uncharacterized LOC18039483	uncharacterized LOC18039483(LOC18039483)	#N/A	#N/A	#N/A	#N/A
CICLE_v10024849mg	6.48067	3.04477	3.62448	2.06131	LOC18037492	probable disease resistance protein At5g63020	probable disease resistance protein At5g63020(LOC18037492)	0	0	GO:0005524~ATP binding,GO:0043531~ADP binding,	0
CICLE_v10025882mg	5.80251	3.58108	3.92041	2.40972	LOC18037414	pheophytinase, chloroplastic	pheophytinase, chloroplastic(LOC18037414)	0	0	GO:0003824~catalytic activity,	0
novel.1685	7.7161	3.962	3.42665	2.33959	#N/A	#N/A	#N/A	#N/A	#N/A	#N/A	#N/A
CICLE_v10004681mg	9.97778	4.9531	1.82915	0.110545	LOC18032927	glycosyltransferase-like At3g57200	glycosyltransferase-like At3g57200(LOC18032927)	0	GO:0016021~integral component of membrane,	0	GO:0009737~response to abscisic acid,GO:0030244~cellulose biosynthetic process,
novel.1735	6.10427	4.73753	2.49842	0.740849	#N/A	#N/A	#N/A	#N/A	#N/A	#N/A	#N/A
CICLE_v10003999mg	6.312	4.65265	2.7497	1.7463	CICLE_v10003999mg	DTX27	Protein DETOXIFICATION(CICLE_v10003999mg)	0	GO:0016021~integral component of membrane,	GO:0015297~antiporter activity,GO:0042910~xenobiotic transporter activity,	0
CICLE_v10020172mg	6.61827	4.26222	2.89436	1.60473	LOC18045898	STR8	rhodanese-like domain-containing protein 8, chloroplastic(LOC18045898)	#N/A	#N/A	#N/A	#N/A
CICLE_v10008420mg	8.2681	3.23956	1.87088	1.47461	LOC18055906	FAP2	fatty-acid-binding protein 2(LOC18055906)	0	GO:0009570~chloroplast stroma,	GO:0005504~fatty acid binding,GO:0016872~intramolecular lyase activity,	0
CICLE_v10027736mg	7.2015	3.45583	3.26699	1.81803	LOC18034140	RAD5	DNA repair protein RAD5A(LOC18034140)	0	0	GO:0003676~nucleic acid binding,GO:0005524~ATP binding,GO:0008270~zinc ion binding,GO:0016818~hydrolase activity, acting on acid anhydrides, in phosphorus-containing anhydrides,GO:0070615~nucleosome-dependent ATPase activity,	0
CICLE_v10007826mg	6.6005	3.68918	3.3584	2.20799	LOC18055980	uncharacterized tRNA/rRNA methyltransferase Mmcs_4736	uncharacterized tRNA/rRNA methyltransferase Mmcs_4736(LOC18055980)	0	GO:0009507~chloroplast,	GO:0003729~mRNA binding,GO:0008173~RNA methyltransferase activity,	GO:0006396~RNA processing,
CICLE_v10009238mg	6.24524	4.53324	3.10055	1.34261	LOC18055052	protein SAWADEE HOMEODOMAIN HOMOLOG 1	protein SAWADEE HOMEODOMAIN HOMOLOG 1(LOC18055052)	0	0	GO:0003682~chromatin binding,	0
CICLE_v10020528mg	12.2899	6.83349	0.614806	0.165678	LOC18046111	PLP9	probable inactive patatin-like protein 9(LOC18046111)	0	0	GO:0016787~hydrolase activity,	GO:0016042~lipid catabolic process,
CICLE_v10007737mg	6.9477	3.75188	2.64923	2.3588	LOC18055324	TCX5	protein tesmin/TSO1-like CXC 5(LOC18055324)	0	GO:0005634~nucleus,	0	GO:0007275~multicellular organism development,
CICLE_v10024153mg	6.64014	4.28514	2.70101	1.93694	CICLE_v10024153mg		Uncharacterized protein(CICLE_v10024153mg)	#N/A	#N/A	#N/A	#N/A
CICLE_v10004499mg	7.00349	3.76008	1.70255	1.16024	LOC18033155	inactive leucine-rich repeat receptor-like serine/threonine-protein kinase At1g60630	inactive leucine-rich repeat receptor-like serine/threonine-protein kinase At1g60630(LOC18033155)	0	GO:0016021~integral component of membrane,	GO:0004672~protein kinase activity,GO:0005524~ATP binding,	0
CICLE_v10004085mg	6.51154	4.34542	2.89095	1.32126	CICLE_v10004085mg		Uncharacterized protein(CICLE_v10004085mg)	0	GO:0016021~integral component of membrane,	0	0
CICLE_v10016261mg	5.82697	5.19943	3.29834	1.73959	LOC18051989	BHLH30	transcription factor bHLH30(LOC18051989)	0	GO:0005634~nucleus,	GO:0046983~protein dimerization activity,	0
CICLE_v10000139mg	6.34019	4.09611	2.48326	2.65784	LOC18042193	emb1427	gamma-tubulin complex component 5(LOC18042193)	0	GO:0000922~spindle pole,GO:0005737~cytoplasm,GO:0005815~microtubule organizing center,GO:0005874~microtubule,	GO:0043015~gamma-tubulin binding,	GO:0007020~microtubule nucleation,
CICLE_v10018759mg	6.75765	4.74534	1.57781	1.09413	LOC18046497	ACR4	serine/threonine-protein kinase-like protein ACR4(LOC18046497)	0	GO:0005886~plasma membrane,GO:0009986~cell surface,GO:0016021~integral component of membrane,GO:0030139~endocytic vesicle,	GO:0004674~protein serine/threonine kinase activity,GO:0005524~ATP binding,GO:0042803~protein homodimerization activity,	GO:0009786~regulation of asymmetric cell division,GO:0009793~embryo development ending in seed dormancy,GO:0010311~lateral root formation,GO:0046777~protein autophosphorylation,GO:0048439~flower morphogenesis,GO:0048829~root cap development,GO:0090627~plant epidermal cell differentiation,
CICLE_v10026977mg	6.15847	3.62765	2.09698	2.11991	CICLE_v10026977mg		Uncharacterized protein(CICLE_v10026977mg)	#N/A	#N/A	#N/A	#N/A
CICLE_v10022241mg	6.50262	2.95614	3.4987	1.46128	LOC18046000	LRP chaperone MESD	LRP chaperone MESD(LOC18046000)	0	GO:0005783~endoplasmic reticulum,	0	GO:0006457~protein folding,
CICLE_v10023829mg	6.39297	6.34158	1.97097	0.303936	LOC18048481	growth-regulating factor 12	growth-regulating factor 12(LOC18048481)	0	GO:0005634~nucleus,	GO:0005524~ATP binding,	GO:0006351~transcription, DNA-templated,GO:0032502~developmental process,
CICLE_v10004908mg	9.12284	2.82253	1.01284	0.832259	LOC18032712	NANA	aspartic proteinase NANA, chloroplast(LOC18032712)	0	GO:0009507~chloroplast,GO:0016021~integral component of membrane,	GO:0004190~aspartic-type endopeptidase activity,	GO:0005975~carbohydrate metabolic process,GO:0007623~circadian rhythm,GO:0009744~response to sucrose,GO:0010019~chloroplast-nucleus signaling pathway,
CICLE_v10003355mg	5.68687	3.37635	2.77911	2.44653	LOC18041043	uncharacterized LOC18041043	uncharacterized LOC18041043(LOC18041043)	#N/A	#N/A	#N/A	#N/A
CICLE_v10009649mg	8.18265	2.18014	0.331259	0.1847	LOC18054278	ENODL15	early nodulin-like protein 3(LOC18054278)	0	0	GO:0009055~electron carrier activity,	0
CICLE_v10025446mg	3.22011	0.297444	0.0675676	0	LOC18037099	sulfite exporter TauE/SafE family protein 3	sulfite exporter TauE/SafE family protein 3(LOC18037099)	0	GO:0016021~integral component of membrane,	0	0
CICLE_v10029274mg	11.9097	4.50365	0.775227	0.245746	LOC18035614	LBD38	LOB domain-containing protein 38(LOC18035614)	#N/A	#N/A	#N/A	#N/A
CICLE_v10015864mg	15.8252	1.41059	0.128149	0.160295	LOC18053418	zinc finger protein CONSTANS-LIKE 7	zinc finger protein CONSTANS-LIKE 7(LOC18053418)	0	GO:0005634~nucleus,	0	0
CICLE_v10005916mg	4.82885	3.86536	3.50233	2.00217	LOC18033043	uncharacterized LOC18033043	uncharacterized LOC18033043(LOC18033043)	#N/A	#N/A	#N/A	#N/A
CICLE_v10013892mg	5.3208	4.10897	2.86423	2.10348	LOC18039967	FRS5	protein FAR1-RELATED SEQUENCE 5(LOC18039967)	0	GO:0005634~nucleus,GO:0016021~integral component of membrane,	GO:0008270~zinc ion binding,	GO:0006355~regulation of transcription, DNA-templated,
CICLE_v10023107mg	13.6572	1.99743	0.279831	0	CICLE_v10023107mg		Uncharacterized protein(CICLE_v10023107mg)	#N/A	#N/A	#N/A	#N/A
CICLE_v10023938mg	7.31536	2.76291	2.42115	1.19165	LOC18048535	TMV resistance protein N	TMV resistance protein N(LOC18048535)	0	0	GO:0016787~hydrolase activity,GO:0043531~ADP binding,	GO:0006952~defense response,GO:0007165~signal transduction,
CICLE_v10030824mg	5.01094	3.55269	3.47745	2.34209	LOC18045060	pentatricopeptide repeat-containing protein At4g20740	pentatricopeptide repeat-containing protein At4g20740(LOC18045060)	#N/A	#N/A	#N/A	#N/A
CICLE_v10004657mg	8.68973	4.78372	1.07918	0.297897	LOC18032191	ankyrin repeat-containing protein At5g02620	ankyrin repeat-containing protein At5g02620(LOC18032191)	0	GO:0016021~integral component of membrane,	0	0
CICLE_v10017597mg	6.75021	3.48899	3.69916	1.18995	LOC18050778	pentatricopeptide repeat-containing protein At5g01110	pentatricopeptide repeat-containing protein At5g01110(LOC18050778)	#N/A	#N/A	#N/A	#N/A
CICLE_v10016062mg	4.86034	4.72063	2.85905	2.13929	LOC18053442	ATMBAC1	mitochondrial arginine transporter BAC1(LOC18053442)	0	GO:0016021~integral component of membrane,	0	0
CICLE_v10024172mg	13.2087	2.14126	1.62519	0.614115	CICLE_v10024172mg		Uncharacterized protein(CICLE_v10024172mg)	0	0	GO:0016491~oxidoreductase activity,	0
CICLE_v10003825mg	4.28895	3.20448	1.95111	1.69383	CICLE_v10003825mg		Uncharacterized protein(CICLE_v10003825mg)	0	GO:0016021~integral component of membrane,	0	0
CICLE_v10018500mg	5.76661	3.74225	2.79951	1.81181	LOC18047068	IDM1	increased DNA methylation 1(LOC18047068)	0	0	GO:0008080~N-acetyltransferase activity,GO:0046872~metal ion binding,	0
CICLE_v10009024mg	4.995	3.75585	3.52701	2.19672	LOC18055270	probable cytokinin riboside 5'-monophosphate phosphoribohydrolase LOGL10	probable cytokinin riboside 5'-monophosphate phosphoribohydrolase LOGL10(LOC18055270)	0	0	0	GO:0009691~cytokinin biosynthetic process,
CICLE_v10027044mg	10.5341	2.78046	0.465319	0.337831	LOC18035910	deSI-like protein At4g17486	deSI-like protein At4g17486(LOC18035910)	0	0	GO:0008233~peptidase activity,	0
CICLE_v10024852mg	9.05833	2.97254	1.84098	1.3909	CICLE_v10024852mg	NB-ARC domain-containing protein	NB-ARC domain-containing protein(CICLE_v10024852mg)	0	0	GO:0005524~ATP binding,GO:0043531~ADP binding,	0
CICLE_v10002820mg	11.1583	0.592043	0.135226	0	LOC18042679	heavy metal-associated isoprenylated plant protein 43	heavy metal-associated isoprenylated plant protein 43(LOC18042679)	0	GO:0016021~integral component of membrane,	GO:0046872~metal ion binding,	0
CICLE_v10023351mg	8.92357	2.3806	1.64311	0.1826	CICLE_v10023351mg		Uncharacterized protein(CICLE_v10023351mg)	#N/A	#N/A	#N/A	#N/A
CICLE_v10011707mg	10.7636	3.56293	0.347858	0.0409521	LOC18037922	TBL33	protein trichome birefringence-like 33(LOC18037922)	0	GO:0016021~integral component of membrane,	0	0
CICLE_v10014788mg	7.99933	3.01014	1.64671	0.444265	LOC18051351	uncharacterized LOC18051351	uncharacterized LOC18051351(LOC18051351)	0	0	GO:0008270~zinc ion binding,	0
novel.4	4.9476	3.26868	3.4634	2.35388	#N/A	#N/A	#N/A	#N/A	#N/A	#N/A	#N/A
CICLE_v10032789mg	8.81123	3.63903	1.09111	0.11701	LOC18044560	PSBY	photosystem II core complex proteins psbY, chloroplastic(LOC18044560)	cic00195:Photosynthesis,cic01100:Metabolic pathways,	GO:0009523~photosystem II,GO:0016021~integral component of membrane,	GO:0030145~manganese ion binding,	GO:0015979~photosynthesis,
CICLE_v10031495mg	9.87435	2.52406	1.68752	0.155517	LOC18044180	taxadien-5-alpha-ol O-acetyltransferase	taxadien-5-alpha-ol O-acetyltransferase(LOC18044180)	0	0	GO:0016747~transferase activity, transferring acyl groups other than amino-acyl groups,	0
CICLE_v10010212mg	8.62185	2.73317	2.83914	1.40918	LOC18054397	ATH1	homeobox protein ATH1(LOC18054397)	0	GO:0005634~nucleus,	GO:0003677~DNA binding,	GO:0006355~regulation of transcription, DNA-templated,
CICLE_v10014983mg	8.39948	4.80618	0.800698	0.166002	LOC18051874	DTX40	protein DETOXIFICATION 40(LOC18051874)	0	GO:0016021~integral component of membrane,	GO:0015297~antiporter activity,GO:0042910~xenobiotic transporter activity,	0
CICLE_v10001128mg	4.22894	3.93642	2.95841	2.03306	LOC18040419	ATRAD9	cell cycle checkpoint control protein RAD9A(LOC18040419)	0	GO:0030896~checkpoint clamp complex,	0	GO:0000077~DNA damage checkpoint,GO:0006281~DNA repair,
CICLE_v10007964mg	8.38529	3.23893	0.257531	0.104121	LOC18054743	pectinesterase	pectinesterase(LOC18054743)	cic00040:Pentose and glucuronate interconversions,cic01100:Metabolic pathways,	0	GO:0004857~enzyme inhibitor activity,GO:0030599~pectinesterase activity,GO:0045330~aspartyl esterase activity,	GO:0042545~cell wall modification,GO:0045490~pectin catabolic process,
CICLE_v10007991mg	7.17296	3.42678	2.11606	0.763114	LOC18054395	uncharacterized LOC18054395	uncharacterized LOC18054395(LOC18054395)	#N/A	#N/A	#N/A	#N/A
CICLE_v10006161mg	6.18751	3.39554	3.02066	0.870547	LOC18031534	GATA15	GATA transcription factor 16(LOC18031534)	0	0	GO:0008270~zinc ion binding,GO:0043565~sequence-specific DNA binding,	GO:0006355~regulation of transcription, DNA-templated,
novel.940	4.92833	4.04277	3.47911	2.28545	#N/A	#N/A	#N/A	#N/A	#N/A	#N/A	#N/A
CICLE_v100299141mg	5.97078	2.91133	3.10061	1.64243	LOC18034769	putative pentatricopeptide repeat-containing protein At1g12700, mitochondrial	putative pentatricopeptide repeat-containing protein At1g12700, mitochondrial(LOC18034769)	#N/A	#N/A	#N/A	#N/A
CICLE_v10030625mg	8.65017	2.764	1.30851	0.190233	LOC18043923	IRK	probable LRR receptor-like serine/threonine-protein kinase IRK(LOC18043923)	0	GO:0005886~plasma membrane,GO:0016021~integral component of membrane,	GO:0004672~protein kinase activity,GO:0005524~ATP binding,	GO:0048364~root development,GO:0051302~regulation of cell division,
CICLE_v10029548mg	6.41822	3.4403	2.31736	1.47738	LOC18033640	PAA1	copper-transporting ATPase PAA1, chloroplastic(LOC18033640)	0	GO:0016021~integral component of membrane,	GO:0000166~nucleotide binding,	0
CICLE_v10028259mg	9.55434	2.60132	1.30809	0.764718	LOC18035480	RAP2.7	ethylene-responsive transcription factor RAP2-7(LOC18035480)	0	GO:0005634~nucleus,	GO:0003677~DNA binding,GO:0003700~transcription factor activity, sequence-specific DNA binding,	0
CICLE_v10028968mg	5.3461	5.11464	2.25353	0.645778	LOC18034740	uncharacterized protein C24B11.05	uncharacterized protein C24B11.05(LOC18034740)	0	0	GO:0016787~hydrolase activity,	0
CICLE_v10032666mg	6.14123	3.68095	3.13513	1.1141	LOC18045359	thylakoid lumenal 15 kDa protein 1, chloroplastic	thylakoid lumenal 15 kDa protein 1, chloroplastic(LOC18045359)	0	GO:0009535~chloroplast thylakoid membrane,GO:0009543~chloroplast thylakoid lumen,GO:0016021~integral component of membrane,	0	0
CICLE_v10017964mg	5.06812	3.20501	3.86089	2.25383	CICLE_v10017964mg		Uncharacterized protein(CICLE_v10017964mg)	#N/A	#N/A	#N/A	#N/A
CICLE_v10007504mg	5.01167	2.99079	3.14378	2.13599	LOC18054359	uncharacterized LOC18054359	uncharacterized LOC18054359(LOC18054359)	0	0	GO:0003682~chromatin binding,GO:0046872~metal ion binding,	GO:0006325~chromatin organization,
CICLE_v10024974mg	10.2625	2.53817	0.720918	0.367746	LOC18036621	nitrate regulatory gene2 protein	nitrate regulatory gene2 protein(LOC18036621)	#N/A	#N/A	#N/A	#N/A
CICLE_v10031420mg	12.2962	3.04717	0.168845	0.011214	LOC18043361	DTX24	protein DETOXIFICATION 24(LOC18043361)	0	GO:0016021~integral component of membrane,	GO:0015297~antiporter activity,GO:0042910~xenobiotic transporter activity,	0
CICLE_v10030876mg	5.22478	3.72196	3.3137	2.1705	LOC18043996	PUB18	U-box domain-containing protein 18(LOC18043996)	0	0	GO:0004842~ubiquitin-protein transferase activity,	0
CICLE_v10031917mg	6.28348	3.99135	2.35633	0.618247	LOC18044416	ATL47	RING-H2 finger protein ATL47(LOC18044416)	0	GO:0016021~integral component of membrane,	0	0
CICLE_v10023790mg	4.67559	4.07323	2.8318	2.09346	CICLE_v10023790mg		Uncharacterized protein(CICLE_v10023790mg)	0	GO:0016021~integral component of membrane,	0	0
CICLE_v10014201mg	7.40726	3.5261	2.43845	0.90222	LOC18050528	AGO6	protein argonaute 16(LOC18050528)	0	0	GO:0003676~nucleic acid binding,	GO:0031047~gene silencing by RNA,
CICLE_v10018478mg	7.60268	2.46355	3.14691	0.915573	LOC18046872	uncharacterized LOC18046872	uncharacterized LOC18046872(LOC18046872)	0	GO:0005634~nucleus,	GO:0003677~DNA binding,GO:0003714~transcription corepressor activity,GO:0046872~metal ion binding,	0
CICLE_v10008104mg	7.42252	3.41548	1.1061	1.04841	LOC18055357	ATL13	RING-H2 finger protein ATL13(LOC18055357)	0	GO:0016021~integral component of membrane,	0	0
CICLE_v10024826mg	6.46812	3.07514	2.19541	1.28571	LOC18036917	CLF	histone-lysine N-methyltransferase CLF(LOC18036917)	0	GO:0005677~chromatin silencing complex,GO:0031519~PcG protein complex,	GO:0003727~single-stranded RNA binding,GO:0018024~histone-lysine N-methyltransferase activity,	GO:0006342~chromatin silencing,GO:0006349~regulation of gene expression by genetic imprinting,GO:0009294~DNA mediated transformation,GO:0009737~response to abscisic acid,GO:0009909~regulation of flower development,GO:0009965~leaf morphogenesis,GO:0010228~vegetative to reproductive phase transition of meristem,GO:0045857~negative regulation of molecular function, epigenetic,GO:0048586~regulation o…
CICLE_v10022347mg	16.207	0.0814905	0.0239245	0	CICLE_v10022347mg		Uncharacterized protein(CICLE_v10022347mg)	#N/A	#N/A	#N/A	#N/A
CICLE_v10002119mg	8.73722	2.4979	0.543202	0.683539	LOC18041909	ATGSTF8	glutathione S-transferase(LOC18041909)	cic00480:Glutathione metabolism,cic01100:Metabolic pathways,	GO:0005829~cytosol,	GO:0004364~glutathione transferase activity,	GO:0006749~glutathione metabolic process,GO:0009636~response to toxic substance,
CICLE_v10020858mg	4.91291	6.10516	2.29396	0.831991	LOC18046386	PAM71	protein PAM71, chloroplastic(LOC18046386)	0	GO:0016021~integral component of membrane,	0	0
CICLE_v10014459mg	5.87621	3.79861	2.53662	1.33552	LOC18051579	NPG1	protein NPG1(LOC18051579)	0	0	GO:0005516~calmodulin binding,	0
CICLE_v10019533mg	5.85534	2.97303	2.33649	1.59631	LOC18047065	NAC2	uncharacterized LOC18047065(LOC18047065)	0	GO:0016021~integral component of membrane,	GO:0003677~DNA binding,	GO:0006355~regulation of transcription, DNA-templated,
CICLE_v10007728mg	5.41959	3.32001	3.19169	1.29131	LOC18054893	pentatricopeptide repeat-containing protein At5g25630	pentatricopeptide repeat-containing protein At5g25630(LOC18054893)	#N/A	#N/A	#N/A	#N/A
CICLE_v10025926mg	6.09974	4.0493	1.98793	1.13861	LOC18036952	AtHB24	zinc-finger homeodomain protein 6(LOC18036952)	0	GO:0005634~nucleus,	0	0
novel.1491	6.37338	3.26149	1.95377	0.890693	#N/A	#N/A	#N/A	#N/A	#N/A	#N/A	#N/A
CICLE_v10012214mg	9.86102	2.03194	1.57324	0.607027	LOC18038387	AKR4C9	NADPH-dependent aldo-keto reductase, chloroplastic(LOC18038387)	0	0	GO:0047834~D-threo-aldose 1-dehydrogenase activity,	0
CICLE_v10000067mg	7.09776	3.27326	2.24412	1.05623	LOC18041442	uncharacterized LOC18041442	uncharacterized LOC18041442(LOC18041442)	0	GO:0005634~nucleus,	GO:0005524~ATP binding,	GO:0006281~DNA repair,
CICLE_v10033623mg	5.30103	3.12822	2.87505	0.970003	LOC18043287	protein NUCLEAR FUSION DEFECTIVE 4	protein NUCLEAR FUSION DEFECTIVE 4(LOC18043287)	0	GO:0016021~integral component of membrane,	0	0
CICLE_v10012177mg	7.34695	3.06703	1.63494	0.11793	LOC18038487	probable carboxylesterase 15	probable carboxylesterase 15(LOC18038487)	0	0	GO:0016787~hydrolase activity,	0
CICLE_v10028034mg	8.12781	3.47727	0.861201	0.134865	LOC18035352	QWRF2	QWRF motif-containing protein 2(LOC18035352)	#N/A	#N/A	#N/A	#N/A
CICLE_v10022275mg	13.9539	1.62034	0.439871	0	LOC18047626	uncharacterized LOC18047626	uncharacterized LOC18047626(LOC18047626)	#N/A	#N/A	#N/A	#N/A
CICLE_v10016567mg	3.89232	3.17165	2.65711	1.73277	LOC18053371	uncharacterized LOC18053371	uncharacterized LOC18053371(LOC18053371)	#N/A	#N/A	#N/A	#N/A
novel.743	5.39793	4.05444	2.7724	1.38607	#N/A	#N/A	#N/A	#N/A	#N/A	#N/A	#N/A
CICLE_v10001336mg	5.99157	4.26846	1.62276	0.929673	LOC18042666	protein ABHD17B	protein ABHD17B(LOC18042666)	#N/A	#N/A	#N/A	#N/A
CICLE_v10011638mg	6.5222	3.66134	1.25686	0.441456	LOC18039581	PIX7	probable serine/threonine-protein kinase PIX7(LOC18039581)	0	0	GO:0004674~protein serine/threonine kinase activity,GO:0005524~ATP binding,	0
CICLE_v10018950mg	7.18022	3.30765	1.22638	1.38136	LOC18046023	copper methylamine oxidase	copper methylamine oxidase(LOC18046023)	cic00260:Glycine, serine and threonine metabolism,cic00350:Tyrosine metabolism,cic00360:Phenylalanine metabolism,cic00410:beta-Alanine metabolism,cic00950:Isoquinoline alkaloid biosynthesis,cic00960:Tropane, piperidine and pyridine alkaloid biosynthesis,cic01100:Metabolic pathways,cic01110:Biosynthesis of secondary metabolites,	0	GO:0005507~copper ion binding,GO:0008131~primary amine oxidase activity,GO:0048038~quinone binding,GO:0052593~tryptamine:oxygen oxidoreductase (deaminating) activity,GO:0052594~aminoacetone:oxygen oxidoreductase(deaminating) activity,GO:0052595~aliphatic-amine oxidase activity,GO:0052596~phenethylamine:oxygen oxidoreductase (deaminating) activity,	GO:0009308~amine metabolic process,
CICLE_v10031790mg	5.93982	3.39643	2.32438	1.3934	CICLE_v10031790mg		Uncharacterized protein(CICLE_v10031790mg)	#N/A	#N/A	#N/A	#N/A
CICLE_v10000511mg	6.44053	3.92624	1.79263	0.978122	LOC18040362	WAKL14	wall-associated receptor kinase-like 14(LOC18040362)	0	0	GO:0004674~protein serine/threonine kinase activity,GO:0005524~ATP binding,	0
novel.1180	4.37149	5.19461	2.01725	0.907503	#N/A	#N/A	#N/A	#N/A	#N/A	#N/A	#N/A
CICLE_v10034003mg	4.29354	3.17315	2.75647	1.49561	CICLE_v10034003mg		Uncharacterized protein(CICLE_v10034003mg)	0	GO:0016021~integral component of membrane,	0	0
CICLE_v10014864mg	9.1827	2.85758	1.1833	0.72299	CICLE_v10014864mg	EDM2	Uncharacterized protein(CICLE_v10014864mg)	#N/A	#N/A	#N/A	#N/A
CICLE_v100203322mg	11.5431	0.158578	0	0	CICLE_v100203322mg		Uncharacterized protein(CICLE_v100203322mg)	0	GO:0016021~integral component of membrane,	GO:0016788~hydrolase activity, acting on ester bonds,	0
CICLE_v10027901mg	7.77408	2.45319	2.46908	1.23257	LOC18035603	ARF10	auxin response factor 10(LOC18035603)	0	GO:0005634~nucleus,	GO:0003677~DNA binding,	GO:0006355~regulation of transcription, DNA-templated,GO:0007389~pattern specification process,GO:0009734~auxin-activated signaling pathway,GO:0009738~abscisic acid-activated signaling pathway,GO:0009743~response to carbohydrate,GO:0010154~fruit development,GO:0031540~regulation of anthocyanin biosynthetic process,GO:0048366~leaf development,GO:0048441~petal development,GO:0048442~sepal developme…
novel.927	4.15418	4.45082	2.67516	1.78611	#N/A	#N/A	#N/A	#N/A	#N/A	#N/A	#N/A
CICLE_v10010994mg	6.64423	2.62728	1.79819	1.36216	LOC18038270	PXC2	leucine-rich repeat receptor-like protein kinase PXC2(LOC18038270)	0	GO:0016021~integral component of membrane,	GO:0004672~protein kinase activity,GO:0005524~ATP binding,	0
CICLE_v10027805mg	6.60427	4.30857	1.29858	0.164545	LOC18035117	BGAL8	beta-galactosidase 8(LOC18035117)	0	GO:0048046~apoplast,	GO:0004565~beta-galactosidase activity,GO:0030246~carbohydrate binding,	GO:0005975~carbohydrate metabolic process,
CICLE_v10026558mg	5.53256	5.86641	1.55066	0.556301	LOC18035960	HCT	shikimate O-hydroxycinnamoyltransferase(LOC18035960)	0	GO:0005829~cytosol,GO:0016021~integral component of membrane,	GO:0047172~shikimate O-hydroxycinnamoyltransferase activity,GO:0047205~quinate O-hydroxycinnamoyltransferase activity,	GO:0009809~lignin biosynthetic process,GO:0009963~positive regulation of flavonoid biosynthetic process,GO:0010252~auxin homeostasis,
CICLE_v10012720mg	7.62501	3.28903	0.964059	0.892868	LOC18038117	STR10	rhodanese-like domain-containing protein 10(LOC18038117)	#N/A	#N/A	#N/A	#N/A
CICLE_v10000037mg	4.9523	4.242	1.51757	0.231201	LOC18040359	kinesin-like protein KIN-4C	kinesin-like protein KIN-4C(LOC18040359)	0	GO:0005874~microtubule,	GO:0005524~ATP binding,GO:0008017~microtubule binding,GO:1990939~ATP-dependent microtubule motor activity,	GO:0007018~microtubule-based movement,
CICLE_v10024941mg	9.00084	2.04642	0.583373	0.72151	LOC18036285	SLP2	subtilisin-like protease SBT3.9(LOC18036285)	0	0	GO:0004252~serine-type endopeptidase activity,	0
CICLE_v10004184mg	5.18301	2.70715	2.43055	1.78194	LOC18032376	uncharacterized LOC18032376	uncharacterized LOC18032376(LOC18032376)	#N/A	#N/A	#N/A	#N/A
CICLE_v10001170mg	4.56272	3.3779	2.80798	1.80195	LOC18042590	inositol-pentakisphosphate 2-kinase	inositol-pentakisphosphate 2-kinase(LOC18042590)	cic00562:Inositol phosphate metabolism,cic01100:Metabolic pathways,cic04070:Phosphatidylinositol signaling system,	0	GO:0005524~ATP binding,GO:0035299~inositol pentakisphosphate 2-kinase activity,	0
novel.868	5.05319	2.37463	2.69137	1.59691	#N/A	#N/A	#N/A	#N/A	#N/A	#N/A	#N/A
CICLE_v10028697mg	5.32923	3.10436	2.56104	1.53551	LOC18034949	CPR1	F-box protein CPR1(LOC18034949)	#N/A	#N/A	#N/A	#N/A
CICLE_v10011315mg	5.39575	3.46996	1.38368	1.1702	LOC18039699	BTB/POZ domain-containing protein At3g08570	BTB/POZ domain-containing protein At3g08570(LOC18039699)	0	0	0	GO:0016567~protein ubiquitination,
CICLE_v10015965mg	5.01701	1.9103	2.55238	0.640312	LOC18050954	EFE	1-aminocyclopropane-1-carboxylate oxidase(LOC18050954)	cic00270:Cysteine and methionine metabolism,cic01100:Metabolic pathways,cic01110:Biosynthesis of secondary metabolites,	0	GO:0016491~oxidoreductase activity,GO:0046872~metal ion binding,	0
CICLE_v10005338mg	14.4795	0.804527	0.353389	0	LOC18032913	AtCXE20	probable carboxylesterase 120(LOC18032913)	0	0	GO:0016787~hydrolase activity,	0
CICLE_v10013090mg	6.19675	3.43693	2.07321	0.42932	LOC18039426	uncharacterized LOC18039426	uncharacterized LOC18039426(LOC18039426)	0	GO:0016021~integral component of membrane,	0	0
CICLE_v10007337mg	9.99944	1.08406	0.583629	0.0629564	LOC18055000	SMXL5	protein SMAX1-LIKE 5(LOC18055000)	#N/A	#N/A	#N/A	#N/A
CICLE_v10030675mg	5.10144	3.03333	2.48669	1.32376	LOC18043971	APC2	anaphase-promoting complex subunit 2(LOC18043971)	cic04120:Ubiquitin mediated proteolysis,	GO:0005634~nucleus,GO:0005819~spindle,	GO:0031625~ubiquitin protein ligase binding,	GO:0006511~ubiquitin-dependent protein catabolic process,GO:0007049~cell cycle,GO:0009561~megagametogenesis,GO:0051301~cell division,
CICLE_v10018176mg	11.6091	2.14008	0.10685	0	CICLE_v10018176mg		Uncharacterized protein(CICLE_v10018176mg)	0	GO:0016021~integral component of membrane,	0	0
CICLE_v10015894mg	9.48282	1.90222	0.839579	0.0759765	LOC18052564	probable serine/threonine-protein kinase tsuA	probable serine/threonine-protein kinase tsuA(LOC18052564)	#N/A	#N/A	#N/A	#N/A
CICLE_v10026118mg	5.4354	3.17643	2.8873	0.96789	LOC18037344	HPR2	D-3-phosphoglycerate dehydrogenase(LOC18037344)	0	0	GO:0016616~oxidoreductase activity, acting on the CH-OH group of donors, NAD or NADP as acceptor,GO:0051287~NAD binding,	0
CICLE_v10020573mg	8.1104	2.34193	0.0883271	0.0198161	LOC18050088	ICR1	interactor of constitutive active ROPs 1(LOC18050088)	#N/A	#N/A	#N/A	#N/A
CICLE_v10014736mg	8.81188	1.36543	0.802864	0.361908	LOC18050521	uncharacterized LOC18050521	uncharacterized LOC18050521(LOC18050521)	#N/A	#N/A	#N/A	#N/A
CICLE_v10028221mg	6.57046	3.86845	1.32615	0.576589	LOC18034743	probable serine/threonine-protein kinase PBL28	probable serine/threonine-protein kinase PBL28(LOC18034743)	0	GO:0016021~integral component of membrane,	GO:0004672~protein kinase activity,GO:0005524~ATP binding,	0
CICLE_v10017089mg	7.91478	3.31374	0.749466	0.173916	LOC18053002	uncharacterized LOC18053002	uncharacterized LOC18053002(LOC18053002)	#N/A	#N/A	#N/A	#N/A
CICLE_v10009314mg	4.66241	2.71645	2.41879	2.01013	LOC18055919	uncharacterized LOC18055919	uncharacterized LOC18055919(LOC18055919)	#N/A	#N/A	#N/A	#N/A
CICLE_v10032697mg	5.44323	2.78697	1.6365	1.06457	LOC18043493	TT5	chalcone--flavonone isomerase(LOC18043493)	cic00941:Flavonoid biosynthesis,cic01100:Metabolic pathways,cic01110:Biosynthesis of secondary metabolites,	0	GO:0045430~chalcone isomerase activity,	GO:0009813~flavonoid biosynthetic process,
CICLE_v100073872mg	7.91433	2.81572	2.01117	0.348406	LOC18056041	putative inactive cadmium/zinc-transporting ATPase HMA3	putative inactive cadmium/zinc-transporting ATPase HMA3(LOC18056041)	0	GO:0016021~integral component of membrane,	GO:0005524~ATP binding,GO:0019829~cation-transporting ATPase activity,GO:0046872~metal ion binding,	0
CICLE_v10000760mg	9.74849	2.51589	0.473239	0.249795	LOC18041354	ATROPGEF1	rop guanine nucleotide exchange factor 1(LOC18041354)	0	0	GO:0005085~guanyl-nucleotide exchange factor activity,	0
CICLE_v10031026mg	4.5551	3.40201	2.65184	2.05829	LOC18044753	ENGASE1	cytosolic endo-beta-N-acetylglucosaminidase 1(LOC18044753)	cic00511:Other glycan degradation,	GO:0005829~cytosol,	GO:0033925~mannosyl-glycoprotein endo-beta-N-acetylglucosaminidase activity,	GO:0008152~metabolic process,
CICLE_v10007849mg	7.32349	3.94983	0.883683	0.255104	LOC18055633	AIL5	AP2-like ethylene-responsive transcription factor AIL5(LOC18055633)	0	GO:0005634~nucleus,	GO:0003677~DNA binding,GO:0003700~transcription factor activity, sequence-specific DNA binding,	0
CICLE_v10007556mg	3.91986	2.99289	2.32816	1.85039	LOC18054184	LDL2	lysine-specific histone demethylase 1 homolog 2(LOC18054184)	0	0	GO:0016491~oxidoreductase activity,	GO:0006325~chromatin organization,
CICLE_v10015007mg	4.20186	3.87737	2.48975	2.00258	LOC18051665	glycine oxidase	glycine oxidase(LOC18051665)	0	0	GO:0016491~oxidoreductase activity,	0
CICLE_v10033670mg	10.3197	1.67523	0.905255	0.425139	CICLE_v10033670mg		Uncharacterized protein(CICLE_v10033670mg)	0	GO:0000786~nucleosome,GO:0005634~nucleus,	GO:0003677~DNA binding,GO:0046982~protein heterodimerization activity,	0
CICLE_v10002729mg	6.57621	2.89314	2.27947	0.502665	CICLE_v10002729mg	CaATP_NAI domain-containing protein	CaATP_NAI domain-containing protein(CICLE_v10002729mg)	0	0	GO:0005516~calmodulin binding,	0
CICLE_v10008447mg	6.79939	3.12819	1.39867	1.66553	LOC18054828	uncharacterized LOC18054828	uncharacterized LOC18054828(LOC18054828)	0	GO:0005634~nucleus,	0	0
CICLE_v10029211mg	4.22684	3.06719	2.11038	0.923001	LOC18034183	uncharacterized LOC18034183	uncharacterized LOC18034183(LOC18034183)	0	GO:0016021~integral component of membrane,	0	0
CICLE_v10017342mg	7.46555	3.14829	1.30879	0.31582	CICLE_v10017342mg		Uncharacterized protein(CICLE_v10017342mg)	#N/A	#N/A	#N/A	#N/A
CICLE_v10000207mg	6.98958	2.84943	1.70969	1.04144	LOC18042266	uncharacterized LOC18042266	uncharacterized LOC18042266(LOC18042266)	#N/A	#N/A	#N/A	#N/A
CICLE_v10027734mg	10.1064	1.35088	0.378897	0.015359	LOC18034348	FPP7	filament-like plant protein 7(LOC18034348)	#N/A	#N/A	#N/A	#N/A
CICLE_v10018556mg	4.29225	3.10378	2.93737	1.42538	LOC18046495	RPPL1	putative disease resistance protein RGA4(LOC18046495)	0	0	GO:0043531~ADP binding,	GO:0006952~defense response,
CICLE_v10023782mg	7.3811	4.7263	0.855439	0.252732	LOC18049020	bark storage protein A	bark storage protein A(LOC18049020)	0	0	GO:0003824~catalytic activity,	GO:0009116~nucleoside metabolic process,
CICLE_v10028977mg	6.56937	2.6983	1.01474	0.049188	LOC18035070	ATMES10	methylesterase 10(LOC18035070)	#N/A	#N/A	#N/A	#N/A
CICLE_v10019452mg	9.6845	1.38483	0.144471	0.223071	LOC18050077	uncharacterized LOC18050077	uncharacterized LOC18050077(LOC18050077)	#N/A	#N/A	#N/A	#N/A
CICLE_v10020341mg	11.6172	0.0629908	0	0	LOC18046582	G-type lectin S-receptor-like serine/threonine-protein kinase CES101	G-type lectin S-receptor-like serine/threonine-protein kinase CES101(LOC18046582)	0	0	0	GO:0048544~recognition of pollen,
CICLE_v100049802mg	5.80562	1.81636	2.46909	0.633424	LOC18032113	probable basic-leucine zipper transcription factor C	probable basic-leucine zipper transcription factor C(LOC18032113)	0	GO:0005634~nucleus,	0	0
CICLE_v10001166mg	3.98984	1.84738	1.0951	0.909003	LOC18041709	hippocampus abundant transcript-like protein 1	hippocampus abundant transcript-like protein 1(LOC18041709)	0	GO:0016021~integral component of membrane,	GO:0022857~transmembrane transporter activity,	0
CICLE_v10020100mg	6.78596	2.31859	0.45045	0.422539	LOC18048858	MAKR2	probable membrane-associated kinase regulator 2(LOC18048858)	0	GO:0005886~plasma membrane,	0	0
CICLE_v10012558mg	6.98223	2.97297	1.81045	1.68292	CICLE_v10012558mg		Uncharacterized protein(CICLE_v10012558mg)	#N/A	#N/A	#N/A	#N/A
CICLE_v10011242mg	8.60499	1.70966	0.776009	0.00966302	LOC18039642	DND1	cyclic nucleotide-gated ion channel 2(LOC18039642)	cic04626:Plant-pathogen interaction,	GO:0016021~integral component of membrane,	GO:0005216~ion channel activity,	0
CICLE_v10009420mg	6.32334	0.942947	0.82178	0.0995688	LOC18054707	ENODL9	early nodulin-like protein 3(LOC18054707)	0	0	GO:0009055~electron carrier activity,	0
CICLE_v10000180mg	5.43954	3.0046	2.49942	0.947263	LOC18042288	nitrate regulatory gene2 protein	nitrate regulatory gene2 protein(LOC18042288)	#N/A	#N/A	#N/A	#N/A
CICLE_v10015609mg	6.51814	3.32499	1.30311	1.14776	LOC18051417	primase homolog protein	primase homolog protein(LOC18051417)	#N/A	#N/A	#N/A	#N/A
CICLE_v10014629mg	9.8029	2.16232	0.215716	0.0448976	LOC18052802	protein CHUP1, chloroplastic	protein CHUP1, chloroplastic(LOC18052802)	#N/A	#N/A	#N/A	#N/A
CICLE_v10016010mg	4.75707	5.74367	1.26852	0.202899	LOC18050445	uncharacterized LOC18050445	uncharacterized LOC18050445(LOC18050445)	#N/A	#N/A	#N/A	#N/A
CICLE_v10014951mg	8.42023	0.282281	0.589447	0.0429141	LOC18050625	CYP71B7	cytochrome P450 71D8(LOC18050625)	0	0	GO:0004497~monooxygenase activity,GO:0005506~iron ion binding,GO:0016705~oxidoreductase activity, acting on paired donors, with incorporation or reduction of molecular oxygen,GO:0020037~heme binding,	0
CICLE_v100209351mg	7.75732	1.41948	0.256814	0	#N/A	#N/A	#N/A	#N/A	#N/A	#N/A	#N/A
CICLE_v10025750mg	4.71075	2.30415	0.335961	0.0141926	LOC18036694	G-type lectin S-receptor-like serine/threonine-protein kinase At1g34300	G-type lectin S-receptor-like serine/threonine-protein kinase At1g34300(LOC18036694)	0	0	0	GO:0048544~recognition of pollen,
CICLE_v10002584mg	5.02803	4.12356	1.65206	0.642883	LOC18042309	metallothiol transferase FosB	metallothiol transferase FosB(LOC18042309)	#N/A	#N/A	#N/A	#N/A
CICLE_v10032412mg	9.10092	1.63978	0.818645	0.166745	LOC18043688	ZCW32	transcription factor BHLH089(LOC18043688)	0	GO:0005634~nucleus,	GO:0046983~protein dimerization activity,	GO:0006355~regulation of transcription, DNA-templated,
CICLE_v10023264mg	7.7108	2.31729	0.30823	0.234561	LOC18049841	HTA3	histone H2AX(LOC18049841)	0	GO:0000786~nucleosome,GO:0005634~nucleus,	GO:0003677~DNA binding,GO:0046982~protein heterodimerization activity,	0
CICLE_v10012082mg	6.33885	2.58555	1.83032	1.45467	LOC18039729	DEGP8	protease Do-like 8, chloroplastic(LOC18039729)	0	GO:0009543~chloroplast thylakoid lumen,	GO:0004252~serine-type endopeptidase activity,	GO:0010206~photosystem II repair,
CICLE_v10021269mg	4.79784	3.75684	2.55681	1.06771	LOC18047089	putative glucose-6-phosphate 1-epimerase	putative glucose-6-phosphate 1-epimerase(LOC18047089)	cic00010:Glycolysis / Gluconeogenesis,cic01100:Metabolic pathways,cic01110:Biosynthesis of secondary metabolites,	0	GO:0030246~carbohydrate binding,GO:0047938~glucose-6-phosphate 1-epimerase activity,	GO:0005975~carbohydrate metabolic process,
CICLE_v10032070mg	5.09957	3.29031	1.9517	1.74945	LOC18044064	ECHID	1,4-dihydroxy-2-naphthoyl-CoA synthase, peroxisomal(LOC18044064)	cic00130:Ubiquinone and other terpenoid-quinone biosynthesis,cic01100:Metabolic pathways,cic01110:Biosynthesis of secondary metabolites,cic01240:Biosynthesis of cofactors,	GO:0016021~integral component of membrane,	GO:0008935~1,4-dihydroxy-2-naphthoyl-CoA synthase activity,	GO:0009234~menaquinone biosynthetic process,
CICLE_v10019811mg	7.32348	3.76724	0.847521	0.138333	LOC18048151	CYP93D1	licodione synthase(LOC18048151)	cic00941:Flavonoid biosynthesis,cic00943:Isoflavonoid biosynthesis,cic01100:Metabolic pathways,cic01110:Biosynthesis of secondary metabolites,	0	GO:0004497~monooxygenase activity,GO:0005506~iron ion binding,GO:0016705~oxidoreductase activity, acting on paired donors, with incorporation or reduction of molecular oxygen,GO:0020037~heme binding,	0
CICLE_v10003317mg	7.3542	2.48945	2.1911	0.488467	LOC18040264	ARF1	auxin response factor 1(LOC18040264)	cic04075:Plant hormone signal transduction,	GO:0005634~nucleus,	GO:0003677~DNA binding,	GO:0006355~regulation of transcription, DNA-templated,GO:0009734~auxin-activated signaling pathway,
CICLE_v10011877mg	5.47145	2.51523	1.84989	0.854661	LOC18039476	CPR1	F-box protein CPR1(LOC18039476)	#N/A	#N/A	#N/A	#N/A
novel.1821	4.52812	2.46112	2.10159	1.75295	#N/A	#N/A	#N/A	#N/A	#N/A	#N/A	#N/A
CICLE_v10014464mg	5.38282	2.4473	1.54779	1.4703	LOC18052438	SD2-5	probable sugar phosphate/phosphate translocator At1g06470(LOC18052438)	0	GO:0016021~integral component of membrane,	GO:0005524~ATP binding,	0
CICLE_v10027569mg	4.65549	3.01786	2.08962	1.6024	LOC18037597	MRS2-1	magnesium transporter MRS2-F(LOC18037597)	0	GO:0016021~integral component of membrane,	0	GO:0006811~ion transport,
novel.1179	4.88515	2.50871	2.36616	1.45783	#N/A	#N/A	#N/A	#N/A	#N/A	#N/A	#N/A
CICLE_v10002686mg	5.42536	3.75243	1.89198	0.499023	LOC18042042	thioredoxin-like 4, chloroplastic	thioredoxin-like 4, chloroplastic(LOC18042042)	0	GO:0016021~integral component of membrane,	0	0
CICLE_v10031003mg	4.89901	3.38051	1.39546	0.236906	LOC18043465	NCED4	probable carotenoid cleavage dioxygenase 4, chloroplastic(LOC18043465)	cic00906:Carotenoid biosynthesis,cic01100:Metabolic pathways,cic01110:Biosynthesis of secondary metabolites,	0	GO:0016702~oxidoreductase activity, acting on single donors with incorporation of molecular oxygen, incorporation of two atoms of oxygen,GO:0046872~metal ion binding,	0
CICLE_v10011595mg	8.14612	1.88907	0.343449	0.230671	LOC18038377	ATAMT2	ammonium transporter 2(LOC18038377)	0	GO:0005887~integral component of plasma membrane,	GO:0008519~ammonium transmembrane transporter activity,	0
CICLE_v10019915mg	6.72916	1.14924	0.965887	0.241166	LOC18047058	vegetative cell wall protein gp1	vegetative cell wall protein gp1(LOC18047058)	#N/A	#N/A	#N/A	#N/A
CICLE_v10030127mg	6.04118	2.56448	1.66099	0.333988	LOC18035369	uncharacterized LOC18035369	uncharacterized LOC18035369(LOC18035369)	0	GO:0009570~chloroplast stroma,	0	0
CICLE_v10031757mg	10.1334	1.45147	0.983948	0.033692	LOC18043928	TCP15	transcription factor TCP15(LOC18043928)	0	0	GO:0003700~transcription factor activity, sequence-specific DNA binding,	0
CICLE_v10009308mg	4.06435	3.07838	2.60474	1.80876	CICLE_v10009308mg		Uncharacterized protein(CICLE_v10009308mg)	0	GO:0005737~cytoplasm,	GO:0003824~catalytic activity,GO:0046872~metal ion binding,	GO:0019509~L-methionine salvage from methylthioadenosine,
CICLE_v10006103mg	5.56533	3.29303	1.58606	0.825888	LOC18032605	chromatin modification-related protein eaf6	chromatin modification-related protein eaf6(LOC18032605)	0	GO:0000123~histone acetyltransferase complex,	0	GO:0016573~histone acetylation,
novel.1063	7.46433	2.60459	1.50681	0.129293	#N/A	#N/A	#N/A	#N/A	#N/A	#N/A	#N/A
novel.252	4.25438	2.60255	1.84222	1.46605	#N/A	#N/A	#N/A	#N/A	#N/A	#N/A	#N/A
CICLE_v10000464mg	8.11976	2.72265	1.65264	0.630775	LOC18042482	WAKL10	wall-associated receptor kinase-like 1(LOC18042482)	0	GO:0016021~integral component of membrane,	GO:0004674~protein serine/threonine kinase activity,GO:0005509~calcium ion binding,GO:0005524~ATP binding,GO:0030247~polysaccharide binding,	0
CICLE_v10027059mg	5.24861	1.62298	0.719871	0.353375	LOC18037129	YUC2	indole-3-pyruvate monooxygenase YUCCA2(LOC18037129)	cic00380:Tryptophan metabolism,cic01100:Metabolic pathways,	0	0	0
ENSRNAG00050210867	4.5349	2.88674	2.50319	1.75531	#N/A	#N/A	#N/A	#N/A	#N/A	#N/A	#N/A
CICLE_v10013538mg	9.23459	1.11002	0.0959258	0	LOC18039099	protein NIM1-INTERACTING 3	protein NIM1-INTERACTING 3(LOC18039099)	0	GO:0005634~nucleus,	0	GO:0010112~regulation of systemic acquired resistance,
novel.992	4.72997	2.73858	1.95373	0.99421	#N/A	#N/A	#N/A	#N/A	#N/A	#N/A	#N/A
CICLE_v10004283mg	4.78056	3.46044	2.18763	1.15457	LOC18032492	SDE3	probable RNA helicase SDE3(LOC18032492)	0	0	GO:0004386~helicase activity,	GO:0009616~virus induced gene silencing,GO:0035194~posttranscriptional gene silencing by RNA,
CICLE_v10023776mg	7.17179	2.87882	1.75142	0.212944	LOC18047972	probable E3 ubiquitin-protein ligase RNF217	probable E3 ubiquitin-protein ligase RNF217(LOC18047972)	0	GO:0016021~integral component of membrane,	GO:0004842~ubiquitin-protein transferase activity,GO:0046872~metal ion binding,	0
CICLE_v10020489mg	5.06364	2.67642	1.72922	0.280192	LOC18049836	probably inactive leucine-rich repeat receptor-like protein kinase IMK2	probably inactive leucine-rich repeat receptor-like protein kinase IMK2(LOC18049836)	#N/A	#N/A	#N/A	#N/A
CICLE_v10030322mg	3.77981	3.40179	2.53791	1.847	LOC18035242	LAC3	laccase-13(LOC18035242)	0	GO:0048046~apoplast,	GO:0005507~copper ion binding,GO:0052716~hydroquinone:oxygen oxidoreductase activity,	GO:0046274~lignin catabolic process,
CICLE_v10031906mg	3.8493	3.37198	2.61497	1.42318	LOC18043448	splicing regulatory glutamine/lysine-rich protein 1	splicing regulatory glutamine/lysine-rich protein 1(LOC18043448)	#N/A	#N/A	#N/A	#N/A
CICLE_v10016889mg	5.83757	1.81392	1.05673	0.833439	LOC18053140	UBC19	ubiquitin-conjugating enzyme E2 20(LOC18053140)	cic04120:Ubiquitin mediated proteolysis,	0	GO:0005524~ATP binding,GO:0016740~transferase activity,	0
CICLE_v10025756mg	3.89632	2.82832	1.7819	1.30296	CICLE_v10025756mg	NHO1	Glycerol kinase(CICLE_v10025756mg)	0	0	GO:0004370~glycerol kinase activity,	GO:0019563~glycerol catabolic process,
CICLE_v10032190mg	4.65975	3.10882	2.23704	0.644926	LOC18044667	uncharacterized LOC18044667	uncharacterized LOC18044667(LOC18044667)	0	0	GO:0016788~hydrolase activity, acting on ester bonds,	0
CICLE_v10021702mg	6.5469	2.75496	0.762216	0.293711	LOC18050052	protein MIZU-KUSSEI 1	protein MIZU-KUSSEI 1(LOC18050052)	0	0	0	GO:0010274~hydrotropism,
CICLE_v10010282mg	6.41166	2.10111	1.06177	0.804806	LOC18054768	G-type lectin S-receptor-like serine/threonine-protein kinase At4g27290	G-type lectin S-receptor-like serine/threonine-protein kinase At4g27290(LOC18054768)	0	GO:0016020~membrane,	GO:0005524~ATP binding,	GO:0048544~recognition of pollen,
CICLE_v10014352mg	7.18243	2.28573	0.486692	0.0150607	LOC18052057	FT-interacting protein 1	FT-interacting protein 1(LOC18052057)	0	GO:0009506~plasmodesma,GO:0016021~integral component of membrane,	0	0
CICLE_v10010067mg	4.65599	2.56955	1.59882	1.72957	CICLE_v10010067mg		Uncharacterized protein(CICLE_v10010067mg)	0	GO:0016021~integral component of membrane,	0	0
CICLE_v10028252mg	4.89546	2.69099	0.586445	0.0245185	LOC18035618	lysosomal Pro-X carboxypeptidase	lysosomal Pro-X carboxypeptidase(LOC18035618)	0	0	GO:0008236~serine-type peptidase activity,	0
CICLE_v10031104mg	3.60623	2.6947	2.43986	1.3801	CICLE_v10031104mg	Peptidase A1 domain-containing protein	Peptidase A1 domain-containing protein(CICLE_v10031104mg)	0	0	GO:0004190~aspartic-type endopeptidase activity,	0
CICLE_v10033448mg	8.82656	1.57197	0.172269	0.110118	LOC18043533	WAT1-related protein At3g28050	WAT1-related protein At3g28050(LOC18043533)	0	GO:0016021~integral component of membrane,	GO:0022857~transmembrane transporter activity,	0
CICLE_v10011191mg	9.21018	1.58847	0.573118	0.091324	LOC18039693	ATROPGEF7	rop guanine nucleotide exchange factor 7(LOC18039693)	0	0	GO:0005085~guanyl-nucleotide exchange factor activity,	0
CICLE_v10024801mg	5.92	2.21169	1.42169	0.890778	LOC18036043	RTEL1	regulator of telomere elongation helicase 1 homolog(LOC18036043)	0	GO:0005634~nucleus,GO:0005739~mitochondrion,	GO:0003677~DNA binding,GO:0003678~DNA helicase activity,GO:0005524~ATP binding,GO:0016818~hydrolase activity, acting on acid anhydrides, in phosphorus-containing anhydrides,	GO:0000723~telomere maintenance,GO:0000725~recombinational repair,GO:0009555~pollen development,GO:0010569~regulation of double-strand break repair via homologous recombination,GO:0036297~interstrand cross-link repair,GO:0043007~maintenance of rDNA,GO:0045910~negative regulation of DNA recombination,GO:0048364~root development,GO:0070716~mismatch repair involved in maintenance of fidelity involve…
CICLE_v100200871mg	6.57369	2.51136	1.36756	0.254491	LOC18047500	protein trichome birefringence-like 6	protein trichome birefringence-like 6(LOC18047500)	#N/A	#N/A	#N/A	#N/A
CICLE_v10009206mg	3.68941	2.75805	1.95695	1.83339	LOC18055634	RPA2B	replication protein A 32 kDa subunit B(LOC18055634)	cic03030:DNA replication,cic03420:Nucleotide excision repair,cic03430:Mismatch repair,cic03440:Homologous recombination,	GO:0005634~nucleus,GO:0016021~integral component of membrane,	GO:0003676~nucleic acid binding,GO:0003677~DNA binding,	GO:0006260~DNA replication,GO:0006281~DNA repair,GO:0006310~DNA recombination,
CICLE_v10023892mg	5.07438	2.73326	2.94653	1.05899	LOC18048928	UCC1	uclacyanin 1(LOC18048928)	0	GO:0016021~integral component of membrane,	GO:0009055~electron carrier activity,	0
CICLE_v10030478mg	5.69368	2.42229	2.00686	0.696795	LOC18043891	ATGSL07	callose synthase 7(LOC18043891)	0	GO:0000148~1,3-beta-D-glucan synthase complex,GO:0016021~integral component of membrane,	GO:0003843~1,3-beta-D-glucan synthase activity,	GO:0006075~(1->3)-beta-D-glucan biosynthetic process,GO:0008360~regulation of cell shape,GO:0071555~cell wall organization,
CICLE_v10024756mg	4.3074	3.79849	1.78272	0.821959	LOC18036051	PEPR1	receptor-like protein kinase(LOC18036051)	0	GO:0016021~integral component of membrane,	GO:0004672~protein kinase activity,GO:0005524~ATP binding,	0
CICLE_v10001417mg	3.33252	2.74457	2.54401	1.65166	LOC18042226	protein WHAT'S THIS FACTOR 1 homolog	protein WHAT'S THIS FACTOR 1 homolog(LOC18042226)	0	0	0	GO:0006979~response to oxidative stress,
CICLE_v10029294mg	6.46042	2.46458	0.801229	0.031187	CICLE_v10029294mg	BBX20	Uncharacterized protein(CICLE_v10029294mg)	0	0	GO:0000976~transcription regulatory region sequence-specific DNA binding,GO:0008270~zinc ion binding,	GO:0009741~response to brassinosteroid,GO:0010200~response to chitin,GO:0080167~response to karrikin,GO:1900458~negative regulation of brassinosteroid mediated signaling pathway,GO:2000306~positive regulation of photomorphogenesis,
novel.62	5.56068	3.15857	1.57465	0.302508	#N/A	#N/A	#N/A	#N/A	#N/A	#N/A	#N/A
CICLE_v10005892mg	5.05039	5.02679	0.638948	0.179141	LOC18031419	PSAD-2	photosystem I reaction center subunit II, chloroplastic(LOC18031419)	cic00195:Photosynthesis,cic01100:Metabolic pathways,	GO:0009535~chloroplast thylakoid membrane,GO:0009538~photosystem I reaction center,	0	GO:0015979~photosynthesis,
CICLE_v10011549mg	7.18863	1.71669	0.790389	0.0610104	LOC18040076	glucan endo-1,3-beta-glucosidase 2	glucan endo-1,3-beta-glucosidase 2(LOC18040076)	cic00500:Starch and sucrose metabolism,cic01100:Metabolic pathways,	GO:0046658~anchored component of plasma membrane,	GO:0042973~glucan endo-1,3-beta-D-glucosidase activity,	GO:0005975~carbohydrate metabolic process,
CICLE_v10015989mg	3.67926	2.94876	2.22989	1.82137	LOC18052293	hemolysin A	hemolysin A(LOC18052293)	0	0	GO:0003723~RNA binding,GO:0008168~methyltransferase activity,	GO:0032259~methylation,
CICLE_v10000254mg	3.48167	2.74229	2.35014	1.69419	LOC18042296	RPA1C	replication protein A 70 kDa DNA-binding subunit A(LOC18042296)	cic03030:DNA replication,cic03420:Nucleotide excision repair,cic03430:Mismatch repair,cic03440:Homologous recombination,	GO:0005634~nucleus,	GO:0003677~DNA binding,GO:0008270~zinc ion binding,	GO:0006260~DNA replication,GO:0006281~DNA repair,GO:0006310~DNA recombination,
CICLE_v10004281mg	7.93084	2.46353	0.751396	0.196498	LOC18031493	LOX5	probable linoleate 9S-lipoxygenase 5(LOC18031493)	cic00591:Linoleic acid metabolism,	0	GO:0016702~oxidoreductase activity, acting on single donors with incorporation of molecular oxygen, incorporation of two atoms of oxygen,GO:0046872~metal ion binding,	GO:0006633~fatty acid biosynthetic process,GO:0031408~oxylipin biosynthetic process,
CICLE_v10020943mg	5.10139	2.60806	1.41952	0.423542	LOC18048239	WRKY22	WRKY transcription factor 22(LOC18048239)	cic04016:MAPK signaling pathway - plant,cic04626:Plant-pathogen interaction,	GO:0005634~nucleus,	GO:0003700~transcription factor activity, sequence-specific DNA binding,GO:0043565~sequence-specific DNA binding,	0
CICLE_v10004191mg	8.98046	2.16857	0.665634	0.0429303	LOC18033003	VH1	serine/threonine-protein kinase BRI1-like 2(LOC18033003)	0	GO:0016021~integral component of membrane,	GO:0004674~protein serine/threonine kinase activity,GO:0005524~ATP binding,	0
CICLE_v10012160mg	3.50372	2.5601	2.69492	1.59788	LOC18039763	uncharacterized LOC18039763	uncharacterized LOC18039763(LOC18039763)	0	GO:0005634~nucleus,	GO:0005524~ATP binding,	GO:0006351~transcription, DNA-templated,GO:0032502~developmental process,
CICLE_v10011599mg	7.38893	1.9804	0.92953	0.446308	LOC18038656	GT72B1	hydroquinone glucosyltransferase(LOC18038656)	0	0	GO:0008194~UDP-glycosyltransferase activity,	0
CICLE_v10003894mg	4.59721	2.25389	2.06193	1.05621	LOC18041562	disease resistance protein At4g27190	disease resistance protein At4g27190(LOC18041562)	0	0	GO:0043531~ADP binding,	0
CICLE_v10001992mg	4.83695	2.13415	1.64207	1.01973	LOC18041762	ATRMR1	receptor homology region, transmembrane domain- and RING domain-containing protein 1(LOC18041762)	0	GO:0005773~vacuole,GO:0016021~integral component of membrane,	0	GO:0015031~protein transport,
CICLE_v10006187mg	8.16342	2.6479	0.142251	0	LOC18031509	HIPP31	heavy metal-associated isoprenylated plant protein 31(LOC18031509)	0	0	GO:0046872~metal ion binding,	0
CICLE_v10004012mg	11.8661	1.41442	0.303328	0	LOC18042589	uncharacterized LOC18042589	uncharacterized LOC18042589(LOC18042589)	0	GO:0016021~integral component of membrane,	0	0
CICLE_v10025648mg	5.05767	2.62396	1.30804	1.10002	LOC18036911	probable mitochondrial adenine nucleotide transporter BTL3	probable mitochondrial adenine nucleotide transporter BTL3(LOC18036911)	0	GO:0016021~integral component of membrane,	0	GO:0055085~transmembrane transport,
CICLE_v10000298mg	4.02462	2.09251	2.00491	0.530625	LOC18041355	prolyl endopeptidase	prolyl endopeptidase(LOC18041355)	0	GO:0016021~integral component of membrane,	GO:0004252~serine-type endopeptidase activity,	0
CICLE_v10032624mg	8.72787	1.76132	0.926026	0.337631	LOC18045619	thylakoid lumenal 19 kDa protein, chloroplastic	thylakoid lumenal 19 kDa protein, chloroplastic(LOC18045619)	0	GO:0009654~photosystem II oxygen evolving complex,GO:0019898~extrinsic component of membrane,	GO:0005509~calcium ion binding,	GO:0015979~photosynthesis,
CICLE_v10020424mg	6.22532	2.5049	1.30595	0.502757	LOC18050326	uncharacterized LOC18050326	uncharacterized LOC18050326(LOC18050326)	#N/A	#N/A	#N/A	#N/A
CICLE_v10006304mg	5.21667	2.64385	1.85972	0.459121	CICLE_v10006304mg		Uncharacterized protein(CICLE_v10006304mg)	#N/A	#N/A	#N/A	#N/A
CICLE_v10030830mg	4.71339	2.29574	2.2669	1.27413	LOC18043843	emb2421	putative polyketide hydroxylase(LOC18043843)	0	0	GO:0071949~FAD binding,	0
novel.1761	2.70651	0.901378	0.545163	0.0576213	#N/A	#N/A	#N/A	#N/A	#N/A	#N/A	#N/A
CICLE_v10020307mg	8.63786	0.308308	0.0159545	0	LOC18049115	MYB12	transcription factor MYB11(LOC18049115)	0	GO:0005634~nucleus,	0	0
CICLE_v10010119mg	3.70224	3.14484	1.90992	0.76009	CICLE_v10010119mg		Uncharacterized protein(CICLE_v10010119mg)	#N/A	#N/A	#N/A	#N/A
novel.1389	4.05953	2	2.11704	1.34711	#N/A	#N/A	#N/A	#N/A	#N/A	#N/A	#N/A
CICLE_v10032926mg	9.46149	0.678759	0.143719	0.0230566	LOC18045081	EDA24	uncharacterized LOC18045081(LOC18045081)	0	0	GO:0004857~enzyme inhibitor activity,	0
novel.1431	3.58705	2.18036	2.23796	1.63886	#N/A	#N/A	#N/A	#N/A	#N/A	#N/A	#N/A
CICLE_v100271401mg	4.49632	3.21152	1.64594	1.03267	CICLE_v100271401mg		Uncharacterized protein(CICLE_v100271401mg)	#N/A	#N/A	#N/A	#N/A
CICLE_v10000479mg	6.11482	2.8993	1.59819	0.577757	LOC18042618	probable serine/threonine-protein kinase At1g09600	probable serine/threonine-protein kinase At1g09600(LOC18042618)	0	0	GO:0004672~protein kinase activity,GO:0005524~ATP binding,	0
CICLE_v10027613mg	4.80646	2.47359	1.94626	0.988173	CICLE_v10027613mg	FRS6	Protein FAR1-RELATED SEQUENCE(CICLE_v10027613mg)	0	GO:0005634~nucleus,	GO:0008270~zinc ion binding,	GO:0006355~regulation of transcription, DNA-templated,
CICLE_v10019112mg	5.63405	2.2011	1.64949	0.71558	LOC18050286	ATBARD1	BRCA1-associated RING domain protein 1(LOC18050286)	cic03440:Homologous recombination,	GO:0005634~nucleus,	GO:0003677~DNA binding,GO:0046872~metal ion binding,	GO:0000724~double-strand break repair via homologous recombination,GO:0009934~regulation of meristem structural organization,GO:0010078~maintenance of root meristem identity,GO:0010492~maintenance of shoot apical meristem identity,GO:0045892~negative regulation of transcription, DNA-templated,GO:0048366~leaf development,GO:0065004~protein-DNA complex assembly,GO:0080182~histone H3-K4 trimethylati…
CICLE_v10005112mg	4.24813	2.37896	2.31099	1.37506	LOC18033112	traB domain-containing protein	traB domain-containing protein(LOC18033112)	#N/A	#N/A	#N/A	#N/A
CICLE_v10026154mg	6.59495	2.43159	0.26194	0.00590713	LOC18035822	MIOX1	inositol oxygenase 1(LOC18035822)	cic00053:Ascorbate and aldarate metabolism,cic00562:Inositol phosphate metabolism,cic01100:Metabolic pathways,cic01250:Biosynthesis of nucleotide sugars,	GO:0005737~cytoplasm,	GO:0005506~iron ion binding,GO:0050113~inositol oxygenase activity,	GO:0019310~inositol catabolic process,GO:0019853~L-ascorbic acid biosynthetic process,
CICLE_v10011958mg	6.87705	1.95782	0.513926	0.460068	LOC18038013	GYRB3	AT-rich interactive domain-containing protein 1(LOC18038013)	0	GO:0005634~nucleus,	0	0
CICLE_v10021699mg	6.18619	1.15281	1.00469	0.42838	LOC18046774	ATMYB14	transcription factor MYB13(LOC18046774)	0	GO:0005634~nucleus,	0	0
CICLE_v100167062mg	4.40022	2.22732	1.76274	1.45201	LOC18050848	cytochrome b6-f complex iron-sulfur subunit, chloroplastic	cytochrome b6-f complex iron-sulfur subunit, chloroplastic(LOC18050848)	cic00195:Photosynthesis,cic01100:Metabolic pathways,	GO:0009535~chloroplast thylakoid membrane,GO:0016021~integral component of membrane,	GO:0009496~plastoquinol--plastocyanin reductase activity,GO:0045158~electron transporter, transferring electrons within cytochrome b6/f complex of photosystem II activity,GO:0046872~metal ion binding,GO:0051537~2 iron, 2 sulfur cluster binding,	0
CICLE_v10013477mg	5.97529	2.55145	0.937647	0.604675	LOC18037979	myosin-9	myosin-9(LOC18037979)	#N/A	#N/A	#N/A	#N/A
CICLE_v10016466mg	5.59463	2.3256	0.908572	0.0745589	LOC18053485	BHLH162	transcription factor bHLH162(LOC18053485)	0	GO:0005634~nucleus,	GO:0003700~transcription factor activity, sequence-specific DNA binding,GO:0046983~protein dimerization activity,	GO:0006357~regulation of transcription from RNA polymerase II promoter,
CICLE_v10002618mg	3.78556	2.49589	1.92789	0.789638	LOC18041884	uncharacterized LOC18041884	uncharacterized LOC18041884(LOC18041884)	0	GO:0016021~integral component of membrane,	0	0
CICLE_v10020360mg	9.97554	0.221122	0.00610358	0	LOC18049234	BHLH70	transcription factor bHLH57(LOC18049234)	0	GO:0005634~nucleus,	GO:0046983~protein dimerization activity,	0
CICLE_v10013310mg	3.34627	3.28713	1.64788	0.659939	LOC18039839	EIF2	eukaryotic translation initiation factor 2 subunit beta(LOC18039839)	0	0	GO:0003743~translation initiation factor activity,	0
CICLE_v10027552mg	10.0463	0.159674	0	0	CICLE_v10027552mg	PYL2	Uncharacterized protein(CICLE_v10027552mg)	0	GO:0005737~cytoplasm,GO:0005886~plasma membrane,	GO:0004864~protein phosphatase inhibitor activity,GO:0010427~abscisic acid binding,GO:0042803~protein homodimerization activity,	GO:0009738~abscisic acid-activated signaling pathway,
CICLE_v100110352mg	8.48568	2.48582	0.399721	0.0358988	CICLE_v100110352mg	LRRNT_2 domain-containing protein	LRRNT_2 domain-containing protein(CICLE_v100110352mg)	#N/A	#N/A	#N/A	#N/A
CICLE_v10023344mg	7.17418	1.40644	0.933414	0.186893	LOC18047695	21 kDa protein	21 kDa protein(LOC18047695)	0	0	GO:0004857~enzyme inhibitor activity,	0
CICLE_v10010148mg	6.16254	2.18998	0.773654	0.0357673	LOC18055218	protein O-linked-mannose beta-1,4-N-acetylglucosaminyltransferase 2	protein O-linked-mannose beta-1,4-N-acetylglucosaminyltransferase 2(LOC18055218)	0	GO:0005794~Golgi apparatus,	GO:0016757~transferase activity, transferring glycosyl groups,	0
CICLE_v10014849mg	7.00703	3.16939	0.574251	0.0311301	LOC18051495	NPF5.8	protein NRT1/ PTR FAMILY 5.9(LOC18051495)	0	GO:0016021~integral component of membrane,	GO:0022857~transmembrane transporter activity,	0
CICLE_v10009498mg	6.53673	1.90525	0.234685	0	LOC18055138	classical arabinogalactan protein 9	classical arabinogalactan protein 9(LOC18055138)	#N/A	#N/A	#N/A	#N/A
CICLE_v10026947mg	6.07772	2.57417	1.16152	0.230868	CICLE_v10026947mg	RPL30B	Uncharacterized protein(CICLE_v10026947mg)	0	0	GO:0003723~RNA binding,	0
CICLE_v10026592mg	3.92008	2.11568	1.60058	0.389336	LOC18035757	ATARFA1B	ADP-ribosylation factor 1(LOC18035757)	cic04144:Endocytosis,	0	GO:0005525~GTP binding,	0
novel.491	9.66707	0.122319	0.0338703	0	#N/A	#N/A	#N/A	#N/A	#N/A	#N/A	#N/A
CICLE_v10017407mg	6.28475	3.41848	0.589041	0.0217188	CICLE_v10017407mg		Uncharacterized protein(CICLE_v10017407mg)	0	GO:0016021~integral component of membrane,	0	0
CICLE_v10010656mg	4.82457	2.33069	2.9576	1.15561	LOC18054416	SD11	receptor-like serine/threonine-protein kinase SD1-7(LOC18054416)	0	GO:0016021~integral component of membrane,	GO:0004672~protein kinase activity,GO:0005524~ATP binding,	0
CICLE_v10019576mg	3.74463	2.61568	1.70647	1.6907	LOC18048891	uncharacterized aarF domain-containing protein kinase 1	uncharacterized aarF domain-containing protein kinase 1(LOC18048891)	#N/A	#N/A	#N/A	#N/A
CICLE_v10011456mg	8.74972	3.63548	0.365272	0.0256018	LOC18039503	uncharacterized LOC18039503	uncharacterized LOC18039503(LOC18039503)	#N/A	#N/A	#N/A	#N/A
CICLE_v10032484mg	4.66771	3.02941	0.975207	0.488223	LOC18044285	ATEXPA4	expansin-A4(LOC18044285)	0	GO:0005576~extracellular region,GO:0005618~cell wall,GO:0016020~membrane,	0	GO:0009664~plant-type cell wall organization,
CICLE_v10013076mg	5.58179	1.28439	1.04518	0.0766494	LOC18038265	H2B	histone H2B(LOC18038265)	0	GO:0000786~nucleosome,GO:0005634~nucleus,	GO:0003677~DNA binding,GO:0046982~protein heterodimerization activity,	0
CICLE_v10016471mg	6.75044	1.13504	0.141808	0	LOC18051142	TK1A	thymidine kinase a(LOC18051142)	cic00240:Pyrimidine metabolism,cic01100:Metabolic pathways,	0	GO:0004797~thymidine kinase activity,GO:0005524~ATP binding,	GO:0071897~DNA biosynthetic process,
CICLE_v10003584mg	3.57386	2.41513	2.03499	1.51615	LOC18040794	protein GRAVITROPIC IN THE LIGHT 1	protein GRAVITROPIC IN THE LIGHT 1(LOC18040794)	0	0	0	GO:0009639~response to red or far red light,GO:0009959~negative gravitropism,
CICLE_v10027352mg	5.49452	2.67723	1.02085	0.261277	LOC18036046	protein ANTI-SILENCING 1	protein ANTI-SILENCING 1(LOC18036046)	0	0	GO:0003682~chromatin binding,	GO:0006325~chromatin organization,
CICLE_v10032065mg	6.1466	2.63517	0.244369	0.0151505	LOC18045311	AtGRF5	growth-regulating factor 4(LOC18045311)	0	GO:0005634~nucleus,	GO:0005524~ATP binding,	GO:0006351~transcription, DNA-templated,GO:0006355~regulation of transcription, DNA-templated,GO:0032502~developmental process,
CICLE_v10020972mg	9.43072	1.08762	0.158768	0	LOC18049254	AtCXE18	probable carboxylesterase 18(LOC18049254)	0	0	GO:0016787~hydrolase activity,	0
CICLE_v10020187mg	5.72895	1.86515	1.17986	0.628409	LOC18049341	GAE3	UDP-glucuronate 4-epimerase 3(LOC18049341)	cic00053:Ascorbate and aldarate metabolism,cic00520:Amino sugar and nucleotide sugar metabolism,cic01100:Metabolic pathways,cic01240:Biosynthesis of cofactors,cic01250:Biosynthesis of nucleotide sugars,	GO:0016021~integral component of membrane,	0	0
novel.119	4.55852	2.86094	1.13385	0.806069	#N/A	#N/A	#N/A	#N/A	#N/A	#N/A	#N/A
CICLE_v10012893mg	5.93374	2.58964	2.4895	0.661291	LOC18038615	RBCS1A	ribulose bisphosphate carboxylase small chain, chloroplastic(LOC18038615)	cic00630:Glyoxylate and dicarboxylate metabolism,cic00710:Carbon fixation in photosynthetic organisms,cic01100:Metabolic pathways,cic01110:Biosynthesis of secondary metabolites,cic01200:Carbon metabolism,	GO:0009507~chloroplast,	GO:0004497~monooxygenase activity,GO:0016984~ribulose-bisphosphate carboxylase activity,	GO:0009853~photorespiration,GO:0019253~reductive pentose-phosphate cycle,
CICLE_v10020557mg	5.30594	1.26321	1.13621	0.380215	LOC18048688	uncharacterized LOC18048688	uncharacterized LOC18048688(LOC18048688)	#N/A	#N/A	#N/A	#N/A
CICLE_v10023918mg	3.82397	2.06922	2.40877	1.12962	CICLE_v10023918mg	HMGB13	Uncharacterized protein(CICLE_v10023918mg)	0	0	GO:0003677~DNA binding,	0
CICLE_v10023012mg	6.51483	0.05682	0	0	LOC18048628	GASA6	gibberellin-regulated protein 6(LOC18048628)	0	GO:0005576~extracellular region,	0	GO:0009740~gibberellic acid mediated signaling pathway,
CICLE_v10003916mg	5.65521	2.23301	0.955264	0.55997	CICLE_v10003916mg		Uncharacterized protein(CICLE_v10003916mg)	#N/A	#N/A	#N/A	#N/A
CICLE_v10025631mg	9.12288	1.32656	0.258264	0.0546477	LOC18037560	MAN7	mannan endo-1,4-beta-mannosidase 7(LOC18037560)	cic00051:Fructose and mannose metabolism,cic01100:Metabolic pathways,	GO:0005576~extracellular region,	GO:0016985~mannan endo-1,4-beta-mannosidase activity,	GO:0071704~organic substance metabolic process,
CICLE_v10024644mg	3.95939	2.18455	2.23576	1.35369	CICLE_v10024644mg		Uncharacterized protein(CICLE_v10024644mg)	0	GO:0016021~integral component of membrane,	0	0
CICLE_v10010993mg	3.2068	2.16607	2.30962	1.55506	LOC18038638	FRS5	protein FAR1-RELATED SEQUENCE 7(LOC18038638)	0	GO:0005634~nucleus,	GO:0008270~zinc ion binding,	GO:0006355~regulation of transcription, DNA-templated,
CICLE_v10024842mg	3.92492	2.05266	1.82854	1.3483	LOC18036064	probable disease resistance protein At5g63020	probable disease resistance protein At5g63020(LOC18036064)	0	0	GO:0043531~ADP binding,	0
CICLE_v10026234mg	8.86452	0.450319	0.174429	0.0186069	LOC18035825	ZFP1	zinc finger protein 1(LOC18035825)	0	0	0	GO:0009640~photomorphogenesis,GO:0009788~negative regulation of abscisic acid-activated signaling pathway,
CICLE_v10018971mg	7.66234	0.644089	0.202286	0.00742264	LOC18047553	ATOPT7	oligopeptide transporter 7(LOC18047553)	0	GO:0016021~integral component of membrane,	0	GO:0015031~protein transport,GO:0055085~transmembrane transport,
CICLE_v10010281mg	3.83472	2.50597	1.89945	1.157	LOC18055505	U-box domain-containing protein 51	U-box domain-containing protein 51(LOC18055505)	0	0	GO:0004672~protein kinase activity,GO:0005524~ATP binding,	0
CICLE_v10011846mg	3.54993	2.94207	1.98167	1.11255	LOC18038173	L-2-hydroxyglutarate dehydrogenase, mitochondrial	L-2-hydroxyglutarate dehydrogenase, mitochondrial(LOC18038173)	cic00650:Butanoate metabolism,cic01100:Metabolic pathways,	0	GO:0016491~oxidoreductase activity,	0
CICLE_v100021302mg	3.25301	2.3154	1.81286	0.997253	CICLE_v100021302mg		Uncharacterized protein(CICLE_v100021302mg)	#N/A	#N/A	#N/A	#N/A
CICLE_v10003971mg	6.2515	3.71259	0.244418	0.0265225	LOC18041522	AGO4	protein argonaute 4B(LOC18041522)	0	0	GO:0003676~nucleic acid binding,	GO:0031047~gene silencing by RNA,
CICLE_v10007129mg	8.71976	1.3696	0.0619099	0	LOC18033059	AtCXE20	probable carboxylesterase 120(LOC18033059)	0	0	GO:0016787~hydrolase activity,	0
CICLE_v10019472mg	4.45914	2.40763	1.57542	0.490139	LOC18049580	PI4KG4	phosphatidylinositol 4-kinase gamma 2(LOC18049580)	0	0	GO:0004430~1-phosphatidylinositol 4-kinase activity,	0
CICLE_v10005336mg	7.19789	2.96857	1.5455	0.297627	LOC18033472	protein DMR6-LIKE OXYGENASE 2	protein DMR6-LIKE OXYGENASE 2(LOC18033472)	0	0	GO:0016491~oxidoreductase activity,GO:0046872~metal ion binding,	0
CICLE_v10012163mg	4.41819	2.23645	1.8321	0.446951	LOC18038106	sericin-2	sericin-2(LOC18038106)	0	GO:0032783~ELL-EAF complex,	0	GO:0006355~regulation of transcription, DNA-templated,
CICLE_v10015767mg	3.74826	2.13373	0.464035	0.0313136	CICLE_v10015767mg	SRG1	Fe2OG dioxygenase domain-containing protein(CICLE_v10015767mg)	0	0	GO:0016491~oxidoreductase activity,GO:0046872~metal ion binding,	0
CICLE_v10006288mg	3.79432	2.08889	2.02509	1.42908	CICLE_v10006288mg		Uncharacterized protein(CICLE_v10006288mg)	#N/A	#N/A	#N/A	#N/A
CICLE_v10025101mg	8.82739	0.849005	0.0744363	0	LOC18037340	AST68	sulfate transporter 2.1(LOC18037340)	0	GO:0016021~integral component of membrane,	GO:0008271~secondary active sulfate transmembrane transporter activity,GO:0015293~symporter activity,	0
CICLE_v10014990mg	4.24596	2.39099	1.69346	0.901463	LOC18052672	glucan endo-1,3-beta-glucosidase 3	glucan endo-1,3-beta-glucosidase 3(LOC18052672)	cic00500:Starch and sucrose metabolism,cic01100:Metabolic pathways,	0	GO:0042973~glucan endo-1,3-beta-D-glucosidase activity,	GO:0005975~carbohydrate metabolic process,
CICLE_v10033550mg	6.73827	1.68137	0.14764	0.0713266	CICLE_v10033550mg		Uncharacterized protein(CICLE_v10033550mg)	0	GO:0016021~integral component of membrane,	0	0
CICLE_v10022509mg	9.07413	1.55736	0.264714	0.256872	CICLE_v10022509mg	GlutR_dimer domain-containing protein	GlutR_dimer domain-containing protein(CICLE_v10022509mg)	0	0	GO:0008883~glutamyl-tRNA reductase activity,GO:0050661~NADP binding,	GO:0033014~tetrapyrrole biosynthetic process,
CICLE_v10007910mg	6.76856	1.21913	1.54801	0.0820947	LOC18053991	uncharacterized LOC18053991	uncharacterized LOC18053991(LOC18053991)	0	GO:0016021~integral component of membrane,	0	0
CICLE_v10015406mg	3.87089	0.494104	0.274078	0.125697	CICLE_v10015406mg	PLP2	Patatin(CICLE_v10015406mg)	0	0	GO:0016787~hydrolase activity,	GO:0016042~lipid catabolic process,
CICLE_v10010342mg	4.37814	3.42188	1.62981	0.706701	CICLE_v10010342mg		Uncharacterized protein(CICLE_v10010342mg)	0	GO:0016021~integral component of membrane,	0	0
CICLE_v10008922mg	7.42999	1.7556	0.236049	0.0119709	LOC18053770	AtGRF5	growth-regulating factor 6(LOC18053770)	0	GO:0005634~nucleus,	GO:0005524~ATP binding,	GO:0006351~transcription, DNA-templated,GO:0006355~regulation of transcription, DNA-templated,GO:0032502~developmental process,
novel.314	4.73393	1.64514	1.03466	0.436233	#N/A	#N/A	#N/A	#N/A	#N/A	#N/A	#N/A
CICLE_v10028615mg	5.96427	2.13199	0.592538	0.307714	LOC18034853	ABC4	2-carboxy-1,4-naphthoquinone phytyltransferase, chloroplastic(LOC18034853)	cic00130:Ubiquinone and other terpenoid-quinone biosynthesis,cic01100:Metabolic pathways,cic01110:Biosynthesis of secondary metabolites,cic01240:Biosynthesis of cofactors,	GO:0016021~integral component of membrane,	GO:0004659~prenyltransferase activity,	GO:0042372~phylloquinone biosynthetic process,
novel.1288	3.55872	2.67006	2.25067	1.606	#N/A	#N/A	#N/A	#N/A	#N/A	#N/A	#N/A
CICLE_v10011659mg	3.70461	2.32326	1.78057	0.609463	LOC18039246	UGT71D1	UDP-glycosyltransferase 71K1(LOC18039246)	0	0	GO:0008194~UDP-glycosyltransferase activity,	0
CICLE_v10022657mg	3.33444	2.13162	1.50244	1.49821	LOC18048008	putative F-box/FBD/LRR-repeat protein At1g78760	putative F-box/FBD/LRR-repeat protein At1g78760(LOC18048008)	#N/A	#N/A	#N/A	#N/A
CICLE_v10025517mg	4.01678	2.97386	1.08267	0.776106	LOC18036178	uncharacterized LOC18036178	uncharacterized LOC18036178(LOC18036178)	#N/A	#N/A	#N/A	#N/A
CICLE_v10021188mg	4.44314	1.82351	1.87171	1.06401	LOC18048377	uncharacterized LOC18048377	uncharacterized LOC18048377(LOC18048377)	#N/A	#N/A	#N/A	#N/A
CICLE_v10021101mg	4.30093	2.69231	1.31415	1.33314	LOC18048787	gibberellin 20-oxidase-like protein	gibberellin 20-oxidase-like protein(LOC18048787)	0	0	GO:0016491~oxidoreductase activity,GO:0046872~metal ion binding,	0
CICLE_v10023872mg	4.22707	1.98586	1.88499	0.859206	LOC18047505	uncharacterized LOC18047505	uncharacterized LOC18047505(LOC18047505)	0	GO:0005634~nucleus,GO:0005737~cytoplasm,	0	GO:0007096~regulation of exit from mitosis,GO:0051026~chiasma assembly,
CICLE_v10015195mg	4.16167	2.62465	1.43891	1.06947	LOC18051639	MYH	adenine DNA glycosylase(LOC18051639)	cic03410:Base excision repair,	0	GO:0003677~DNA binding,GO:0019104~DNA N-glycosylase activity,GO:0046872~metal ion binding,GO:0051539~4 iron, 4 sulfur cluster binding,	GO:0006284~base-excision repair,
CICLE_v10031077mg	4.18266	2.25993	1.48712	1.27189	LOC18043396	FLN2	fructokinase-like 2, chloroplastic(LOC18043396)	0	GO:0000427~plastid-encoded plastid RNA polymerase complex,GO:0042644~chloroplast nucleoid,	0	GO:0006355~regulation of transcription, DNA-templated,GO:0009658~chloroplast organization,GO:0009662~etioplast organization,GO:0042793~transcription from plastid promoter,
CICLE_v10000808mg	5.34072	1.96468	1.32852	0.253718	LOC18041313	berberine bridge enzyme-like 8	berberine bridge enzyme-like 8(LOC18041313)	0	GO:0005576~extracellular region,GO:0005618~cell wall,	GO:0016491~oxidoreductase activity,GO:0071949~FAD binding,	0
CICLE_v10014520mg	4.49789	2.35924	1.20603	0.160115	LOC18050884	CRK42	cysteine-rich receptor-like protein kinase 42(LOC18050884)	0	GO:0016021~integral component of membrane,	GO:0004672~protein kinase activity,GO:0005524~ATP binding,	0
CICLE_v10026811mg	6.0522	1.2984	1.33534	0.341701	CICLE_v10026811mg		Uncharacterized protein(CICLE_v10026811mg)	#N/A	#N/A	#N/A	#N/A
CICLE_v10005454mg	6.28349	1.97288	0.574322	0.223812	LOC18033027	short-chain dehydrogenase TIC 32, chloroplastic	short-chain dehydrogenase TIC 32, chloroplastic(LOC18033027)	0	0	GO:0016491~oxidoreductase activity,	0
CICLE_v10019254mg	4.04689	2.18351	1.36688	0.328196	LOC18049726	ATEXO70E2	exocyst complex component EXO70E2(LOC18049726)	0	GO:0000145~exocyst,GO:0005829~cytosol,GO:0005886~plasma membrane,GO:0070062~extracellular exosome,	0	GO:0006887~exocytosis,GO:0006955~immune response,GO:0015031~protein transport,GO:0052542~defense response by callose deposition,GO:1903533~regulation of protein targeting,GO:1903553~positive regulation of extracellular exosome assembly,
CICLE_v10027775mg	3.18373	2.04513	1.9766	1.37704	LOC18034447	probable LRR receptor-like serine/threonine-protein kinase At2g16250	probable LRR receptor-like serine/threonine-protein kinase At2g16250(LOC18034447)	0	GO:0016021~integral component of membrane,	GO:0004672~protein kinase activity,GO:0005524~ATP binding,	0
CICLE_v10001994mg	6.14402	1.41057	0.357089	0.276014	LOC18043020	NIP5;1	probable aquaporin NIP5-1(LOC18043020)	0	GO:0016021~integral component of membrane,	GO:0015267~channel activity,	0
CICLE_v10014322mg	6.02281	0.86254	0.445779	0.020894	LOC18052256	SMXL3	protein SMAX1-LIKE 3(LOC18052256)	#N/A	#N/A	#N/A	#N/A
CICLE_v10027682mg	6.351	1.57476	0.775599	0.280273	CICLE_v10027682mg	AAO3	FAD-binding PCMH-type domain-containing protein(CICLE_v10027682mg)	0	0	GO:0005506~iron ion binding,GO:0009055~electron carrier activity,GO:0051537~2 iron, 2 sulfur cluster binding,GO:0071949~FAD binding,	0
CICLE_v10023631mg	6.11016	2.11809	1.10843	0.615255	LOC18046823	uncharacterized LOC18046823	uncharacterized LOC18046823(LOC18046823)	0	GO:0016021~integral component of membrane,	0	0
CICLE_v10003032mg	5.02452	2.58847	1.15281	0.15434	CICLE_v10003032mg	GST N-terminal domain-containing protein	GST N-terminal domain-containing protein(CICLE_v10003032mg)	0	0	0	GO:0006749~glutathione metabolic process,
CICLE_v10016774mg	5.72853	1.79681	0.963295	0.306761	LOC18050523	E3 ubiquitin-protein ligase bre1	E3 ubiquitin-protein ligase bre1(LOC18050523)	#N/A	#N/A	#N/A	#N/A
CICLE_v10023168mg	3.63984	1.96647	1.50199	1.30481	CICLE_v10023168mg		Uncharacterized protein(CICLE_v10023168mg)	#N/A	#N/A	#N/A	#N/A
CICLE_v100030211mg	5.86555	2.24907	0.287395	0.180189	LOC18042528	sister chromatid cohesion protein PDS5 homolog A-A	sister chromatid cohesion protein PDS5 homolog A-A(LOC18042528)	#N/A	#N/A	#N/A	#N/A
CICLE_v10014295mg	3.66483	1.70719	1.67995	1.11694	LOC18053603	FRS5	protein FAR1-RELATED SEQUENCE 7(LOC18053603)	0	GO:0005634~nucleus,	GO:0008270~zinc ion binding,	GO:0006355~regulation of transcription, DNA-templated,
CICLE_v10012551mg	2.93582	1.93831	2.04666	1.40354	LOC18039883	POLD2	DNA polymerase delta small subunit(LOC18039883)	0	0	0	GO:0006260~DNA replication,
CICLE_v10019836mg	3.05727	2.24103	1.81987	1.50694	LOC18047371	DXR	1-deoxy-D-xylulose 5-phosphate reductoisomerase, chloroplastic(LOC18047371)	cic00900:Terpenoid backbone biosynthesis,cic01100:Metabolic pathways,cic01110:Biosynthesis of secondary metabolites,	0	GO:0030604~1-deoxy-D-xylulose-5-phosphate reductoisomerase activity,GO:0046872~metal ion binding,GO:0070402~NADPH binding,	GO:0019288~isopentenyl diphosphate biosynthetic process, methylerythritol 4-phosphate pathway,
[truncated: 14,886 more rows]
[truncated: 22 more columns]
